# Supplementary material for: Numerical data of probabilistic 3D lithological map of Japanese crust
Source: Data Brief. 2019 Sep 11;26:104497. doi: 10.1016/j.dib.2019.104497 (PMC6811987; doi:10.1016/j.dib.2019.104497)
Supplement: Multimedia component 1 [file mmc1.xlsx]

## Sheet: lithmap
lat	lon	depth	SED	MGW	SLT	PHY	BGN	GRA	PGR	QSC	MGR	AMP	GAB	GGR	MTL
32.4	129	0	0.463078	23.7065	4.8822	22.1372	26.9046	0.819861	5.20337	15.7709	0.00266386	0.107023	0.000653037	0.00188574	0
32.5	129	0	0.718435	26.8209	4.11267	22.0135	25.1591	0.657882	4.62868	15.7965	0.00184282	0.0886183	0.000461076	0.00141287	0
32.6	129	0	1.32125	31.5633	3.17375	21.4691	22.4727	0.477709	3.86964	15.5824	0.00112032	0.0677418	0.00028841	0.000950894	0
32.7	129	0	1.11682	30.8123	3.26579	21.666	22.9171	0.491005	3.96328	15.6958	0.00113203	0.0694653	0.000292275	0.000970737	0
32.8	129	0	0.639451	26.0757	4.27585	22.0738	25.5809	0.690322	4.75579	15.8119	0.00198355	0.0923308	0.000494434	0.0014997	0
32.9	129	0	0.481442	22.9666	5.17068	22.0203	27.2887	0.893523	5.39341	15.6638	0.00324511	0.115434	0.000785272	0.00216792	0
33	129	0	0.526515	23.7042	4.95538	22.033	26.8827	0.843893	5.24012	15.6987	0.00291946	0.109759	0.000710407	0.00199927	0
33.1	129	0	0.663628	24.539	4.79851	21.9182	26.3936	0.816375	5.1101	15.6485	0.00286546	0.106622	0.000696304	0.00194651	0
33.2	129	0	0.703018	25.1001	4.64385	21.9155	26.084	0.781359	4.99813	15.6663	0.00264153	0.102606	0.000644719	0.00182952	0
33.8	129	0	0.550277	23.7422	4.96705	22.0004	26.8539	0.848944	5.24366	15.6775	0.0029878	0.110343	0.000725648	0.00202776	0
33.9	129	0	0.627393	24.5365	4.76702	21.9678	26.4071	0.805916	5.09459	15.6829	0.00274939	0.105423	0.000670243	0.00189573	0
34	129	0	0.79975	26.3649	4.31344	21.8862	25.3825	0.708611	4.75531	15.6906	0.00221095	0.0942804	0.000545079	0.00159749	0
34.1	129	0	0.777515	26.1448	4.36581	21.8991	25.5062	0.719633	4.79502	15.6919	0.00226893	0.0955439	0.000558606	0.00163029	0
34.2	129	0	0.740183	25.8355	4.43515	21.9245	25.6818	0.733767	4.84875	15.6986	0.00233684	0.0971679	0.000574564	0.00167025	0
34.3	129	0	0.714518	25.6366	4.47843	21.9428	25.7953	0.742423	4.88267	15.7044	0.00237586	0.0981631	0.000583782	0.00169389	0
32.4	129.1	0	0.246792	19.7624	6.08861	21.9962	29.0735	1.10117	6.05078	15.533	0.00452258	0.139056	0.00107989	0.00284712	0
32.5	129.1	0	0.246416	19.8744	6.03921	22.0189	29.0169	1.08753	6.01867	15.5523	0.00439289	0.13746	0.00105058	0.00278804	0
32.6	129.1	0	0.481084	23.897	4.8366	22.1272	26.7967	0.810491	5.16891	15.7708	0.00262013	0.10596	0.000642746	0.0018596	0
32.7	129.1	0	0.575797	24.7409	4.64903	22.0608	26.3153	0.773351	5.02335	15.7549	0.00246533	0.101728	0.000605939	0.00176211	0
32.8	129.1	0	0.514918	23.7523	4.92576	22.0566	26.8615	0.835496	5.22233	15.7167	0.00284197	0.108799	0.0006929	0.00196348	0
32.9	129.1	0	0.609232	24.1907	4.86857	21.9601	26.5961	0.829481	5.16671	15.6654	0.00290753	0.108122	0.000706562	0.00197689	0
33	129.1	0	0.659746	24.8348	4.69542	21.9503	26.2385	0.790852	5.04038	15.6812	0.00267064	0.103698	0.000651863	0.00185104	0
33.1	129.1	0	0.687532	24.7311	4.75401	21.9038	26.2842	0.807164	5.07594	15.6453	0.00281926	0.105565	0.000685489	0.00191982	0
33.2	129.1	0	0.626607	24.1244	4.90771	21.9288	26.625	0.840594	5.1904	15.6414	0.00301334	0.109403	0.00073047	0.00202515	0
33.3	129.1	0	0.447481	21.4811	5.69661	21.8724	28.0745	1.02741	5.75099	15.5104	0.00437237	0.131008	0.00104166	0.00270062	0
33.4	129.1	0	0.398785	21.5658	5.59902	21.9736	28.056	0.994883	5.69511	15.5823	0.00396115	0.127079	0.000949294	0.00252835	0
33.5	129.1	0	0.446803	22.2203	5.40821	21.9816	27.6936	0.950771	5.55885	15.6109	0.00366601	0.122019	0.000881492	0.00237674	0
33.8	129.1	0	0.588098	24.4117	4.77248	22.0122	26.4865	0.804175	5.1051	15.7094	0.0026956	0.105227	0.000658453	0.00187611	0
33.9	129.1	0	0.83255	26.3991	4.32604	21.8494	25.3552	0.713372	4.75919	15.6659	0.00226497	0.0948044	0.000557173	0.00162112	0
34	129.1	0	1.23533	29.7254	3.59977	21.5508	23.4771	0.565615	4.19184	15.5733	0.00154633	0.0777551	0.000388414	0.00120087	0
34.1	129.1	0	1.13358	29.0387	3.73548	21.6364	23.8683	0.591979	4.30198	15.6095	0.00165937	0.0808244	0.000415261	0.00127082	0
34.2	129.1	0	0.92536	27.4645	4.06534	21.8003	24.7616	0.657642	4.5637	15.6692	0.00195898	0.0884204	0.000486002	0.00145111	0
34.3	129.1	0	0.750774	25.9445	4.40873	21.9188	25.6206	0.728167	4.82885	15.6985	0.00230689	0.0965267	0.000567585	0.00165342	0
34.4	129.1	0	0.542225	23.6402	4.99477	22.0016	26.9107	0.855136	5.26382	15.6747	0.00302563	0.111051	0.000734384	0.00204789	0
32.5	129.2	0	0.172093	18.6066	6.42552	21.9755	29.7225	1.17535	6.28961	15.4763	0.00490867	0.147325	0.00116967	0.00306849	0
32.6	129.2	0	0.342615	21.5818	5.50926	22.0877	28.0768	0.96338	5.64767	15.6607	0.00356606	0.123327	0.000860807	0.00236155	0
32.7	129.2	0	0.45645	23.0734	5.10156	22.0757	27.2427	0.87345	5.35199	15.7058	0.00304991	0.113117	0.00074124	0.00207932	0
32.8	129.2	0	0.661122	25.4024	4.50952	21.9955	25.9361	0.746295	4.91286	15.7329	0.00235849	0.0986266	0.000580396	0.0016931	0
32.9	129.2	0	0.814914	26.1605	4.38803	21.8551	25.4872	0.727009	4.8048	15.6615	0.00234568	0.0963657	0.000575852	0.00166461	0
33	129.2	0	0.811817	26.6248	4.24199	21.8873	25.2404	0.69263	4.70382	15.7006	0.0021145	0.0924609	0.000522798	0.00154586	0
33.1	129.2	0	0.866045	27.3582	4.05868	21.8619	24.8335	0.653319	4.56756	15.7089	0.00190035	0.0879758	0.000472979	0.00142638	0
33.2	129.2	0	0.584211	24.7067	4.66875	22.0453	26.3308	0.778742	5.03524	15.7429	0.00251082	0.102336	0.000616244	0.00178377	0
33.3	129.2	0	0.324986	20.9522	5.73332	22.0249	28.4128	1.01968	5.79944	15.5953	0.00401026	0.129806	0.000961937	0.00257682	0
33.4	129.2	0	0.336766	20.5494	5.91869	21.9307	28.6121	1.07173	5.91905	15.5171	0.00452883	0.13594	0.00107908	0.00280933	0
33.5	129.2	0	0.321429	20.2796	6.00673	21.9155	28.7589	1.09331	5.98021	15.4972	0.00469595	0.138437	0.00111722	0.00289062	0
33.6	129.2	0	0.398396	21.811	5.50224	22.0111	27.9293	0.969315	5.63095	15.6166	0.00373386	0.124101	0.000897752	0.0024227	0
33.8	129.2	0	0.562729	24.0995	4.85473	22.019	26.6606	0.822226	5.16544	15.703	0.00280033	0.107287	0.000682714	0.00193305	0
33.9	129.2	0	0.756415	26.0725	4.37266	21.9204	25.5508	0.72001	4.80303	15.7042	0.0022563	0.0955977	0.000555919	0.00162663	0
34	129.2	0	1.19399	29.3474	3.68129	21.5843	23.6889	0.582125	4.25561	15.5835	0.00162532	0.0796593	0.000406989	0.00124741	0
34.1	129.2	0	1.56252	31.9088	3.18188	21.2597	22.2374	0.485315	3.84899	15.4445	0.00121095	0.0683725	0.000308553	0.000990821	0
34.2	129.2	0	1.10186	28.6446	3.82787	21.6582	24.0866	0.611359	4.37204	15.6109	0.00176026	0.0830449	0.00043882	0.00132816	0
34.3	129.2	0	0.688764	25.1531	4.61457	21.9386	26.0603	0.773309	4.98034	15.6843	0.00257048	0.101689	0.00062863	0.00179628	0
34.4	129.2	0	0.958381	27.8269	3.97986	21.7794	24.5593	0.639702	4.49887	15.6675	0.00186551	0.0863647	0.000464177	0.001398	0
34.5	129.2	0	1.11344	29.1047	3.70735	21.6574	23.8376	0.58505	4.28435	15.6268	0.00161205	0.0800574	0.000404426	0.00124657	0
32.4	129.3	0	0.349287	22.4154	5.19786	22.1936	27.6357	0.884867	5.44006	15.7632	0.00296365	0.11437	0.000723636	0.00206606	0
32.5	129.3	0	0.319839	21.9399	5.33186	22.1899	27.9006	0.914475	5.53611	15.7434	0.00312968	0.117709	0.000762136	0.00215786	0
32.6	129.3	0	0.383746	23.1463	4.97864	22.2176	27.2328	0.834934	5.28582	15.8062	0.00266177	0.108735	0.000653995	0.00190412	0
32.7	129.3	0	0.619342	24.991	4.60717	22.0197	26.1682	0.766623	4.98695	15.7352	0.00246048	0.100949	0.00060427	0.00175204	0
32.8	129.3	0	0.928599	27.93	3.93213	21.8156	24.5113	0.627642	4.46932	15.6968	0.00177885	0.085026	0.000444392	0.00135439	0
32.9	129.3	0	1.24221	28.5294	3.92881	21.5211	24.1125	0.639382	4.42713	15.5094	0.00199543	0.0861444	0.000492149	0.00144027	0
33	129.3	0	1.98099	34.5052	2.72451	20.853	20.7667	0.400373	3.46179	15.2472	0.000888197	0.0583429	0.000230931	0.000779405	0
33.1	129.3	0	1.53222	32.1847	3.10613	21.2787	22.0965	0.468893	3.79565	15.4683	0.00112449	0.0665373	0.000288401	0.000941784	0
33.2	129.3	0	0.751932	26.2387	4.31724	21.9368	25.4632	0.706775	4.76535	15.7216	0.00216606	0.0941003	0.000535236	0.00158047	0
33.3	129.3	0	0.534502	24.078	4.83295	22.06	26.6819	0.814454	5.15591	15.7307	0.00271108	0.106402	0.000662727	0.00189423	0
33.4	129.3	0	0.492263	23.5795	4.96157	22.0743	26.9614	0.842206	5.25085	15.7228	0.00286309	0.109561	0.000698065	0.0019789	0
33.5	129.3	0	0.234263	18.5612	6.60148	21.7774	29.6837	1.24382	6.38847	15.3428	0.00596087	0.155988	0.00140499	0.00348843	0
33.6	129.3	0	0.321429	20.2796	6.00673	21.9155	28.7589	1.09331	5.98021	15.4972	0.00469595	0.138437	0.00111722	0.00289062	0
33.8	129.3	0	0.496035	23.298	5.06681	22.036	27.1086	0.868792	5.3209	15.6864	0.00307044	0.112601	0.000745278	0.00207991	0
33.9	129.3	0	0.632362	24.7982	4.6833	21.9847	26.2667	0.785912	5.03668	15.7039	0.00260847	0.103139	0.000637979	0.00182462	0
34	129.3	0	0.999976	28.3296	3.86072	21.7528	24.2798	0.614694	4.40878	15.6666	0.00173596	0.0835038	0.00043392	0.0013242	0
34.1	129.3	0	1.39579	30.6141	3.43814	21.4118	22.9655	0.535395	4.0559	15.5063	0.00142964	0.0741961	0.000360404	0.00112501	0
34.2	129.3	0	0.968037	27.4765	4.08774	21.7546	24.7441	0.66473	4.57359	15.6374	0.00202664	0.089196	0.000501242	0.00148218	0
34.3	129.3	0	1.00226	27.838	4.00232	21.7334	24.5424	0.646705	4.50879	15.6353	0.00193037	0.0871265	0.000478802	0.00142809	0
34.4	129.3	0	0.970442	27.7857	3.99894	21.7649	24.5784	0.644555	4.51068	15.6557	0.00190119	0.0869052	0.000472318	0.0014158	0
34.5	129.3	0	1.15934	29.4594	3.63465	21.6189	23.637	0.570717	4.22629	15.6123	0.00154854	0.0783974	0.000389391	0.00120784	0
34.6	129.3	0	1.22309	29.9362	3.53883	21.564	23.367	0.551986	4.14919	15.5905	0.00146736	0.0762234	0.000370132	0.00115783	0
34.7	129.3	0	0.72429	25.6003	4.49793	21.9276	25.8118	0.747682	4.89453	15.6924	0.00241992	0.0987573	0.000593774	0.00171489	0
31.4	129.4	0	0.946446	31.4261	3.02879	21.833	22.6107	0.438062	3.81199	15.8392	0.000867613	0.0637653	0.000230481	0.000816507	0
32.6	129.4	0	0.662089	27.829	3.77155	22.1334	24.6237	0.579638	4.39943	15.9182	0.00139293	0.0799623	0.00035703	0.00116592	0
32.7	129.4	0	1.02603	31.4892	3.05625	21.7493	22.5649	0.445856	3.82064	15.7813	0.000915964	0.0645201	0.000241576	0.000842584	0
32.8	129.4	0	1.65655	34.8701	2.55949	21.0737	20.635	0.362989	3.36459	15.4216	0.000698251	0.0543857	0.000186585	0.00066956	0
32.9	129.4	0	1.43983	33.4125	2.79564	21.3173	21.4555	0.404515	3.57094	15.5426	0.000827449	0.0593425	0.000218417	0.000763269	0
33	129.4	0	3.16347	41.3924	1.70425	19.5006	16.9166	0.224156	2.53736	14.5234	0.00034697	0.0369269	9.73087e-05	0.000384679	0
33.1	129.4	0	3.01714	40.856	1.76726	19.6494	17.2234	0.233977	2.60179	14.6119	0.000369261	0.0382027	0.00010308	0.000403924	0
33.2	129.4	0	1.26181	31.2158	3.23293	21.5267	22.6715	0.48836	3.92062	15.6108	0.00115625	0.0690055	0.000297169	0.000975884	0
33.3	129.4	0	0.619342	24.991	4.60717	22.0197	26.1682	0.766623	4.98695	15.7352	0.00246048	0.100949	0.00060427	0.00175204	0
33.4	129.4	0	0.526359	23.1737	5.1455	21.9728	27.1619	0.891643	5.36823	15.6384	0.00329572	0.115247	0.000796105	0.00218162	0
33.5	129.4	0	0.42452	21.3357	5.7251	21.8905	28.1608	1.03212	5.77402	15.5176	0.00436688	0.13151	0.00104079	0.00270529	0
33.6	129.4	0	0.247634	18.2937	6.75444	21.6809	29.8015	1.29264	6.48623	15.2689	0.0066137	0.162081	0.00155206	0.00375592	0
33.7	129.4	0	0.306724	20.013	6.09511	21.8987	28.9036	1.11514	6.0414	15.4764	0.00486864	0.140968	0.00115659	0.00297401	0
33.8	129.4	0	0.380262	21.6483	5.54019	22.0217	28.0228	0.976829	5.65987	15.618	0.00376147	0.124943	0.000904365	0.00244136	0
33.9	129.4	0	0.522601	23.5862	4.99301	22.0262	26.9465	0.85289	5.26623	15.6898	0.00298309	0.110788	0.000724972	0.00203133	0
34	129.4	0	0.601056	24.4995	4.75501	22.0018	26.4355	0.800944	5.09094	15.7052	0.00268568	0.104857	0.00065602	0.00186878	0
34.1	129.4	0	0.80046	26.5137	4.26799	21.8944	25.3029	0.69805	4.72363	15.7016	0.0021422	0.0930821	0.000529275	0.00156173	0
34.2	129.4	0	0.831752	26.2511	4.3715	21.8411	25.4341	0.72404	4.79087	15.6549	0.00233712	0.09602	0.000573732	0.00165807	0
34.3	129.4	0	1.18511	29.2073	3.71486	21.5902	23.7659	0.589233	4.28083	15.5828	0.00166307	0.080472	0.00041579	0.00126868	0
34.4	129.4	0	1.26849	29.9638	3.55203	21.5225	23.342	0.556269	4.15335	15.5618	0.00150533	0.0766688	0.000378699	0.00117577	0
34.5	129.4	0	1.32203	30.4911	3.4392	21.4764	23.0478	0.533527	4.065	15.548	0.00139853	0.0740476	0.000353549	0.00111231	0
34.6	129.4	0	1.25609	30.1762	3.4914	21.5351	23.231	0.542781	4.11078	15.5785	0.00142822	0.0751531	0.000360831	0.00113351	0
34.7	129.4	0	0.591968	24.1205	4.87639	21.9779	26.6393	0.830011	5.17496	15.6753	0.00289214	0.10818	0.000703273	0.00197263	0
34.8	129.4	0	0.499794	23.0203	5.1721	21.9967	27.253	0.89577	5.39091	15.6494	0.00329077	0.115705	0.000795373	0.00218543	0
31.4	129.5	0	1.23272	33.912	2.61023	21.476	21.2176	0.364719	3.45287	15.6773	0.000651146	0.0550917	0.00017676	0.000654906	0
32.3	129.5	0	0.962034	27.4968	4.07819	21.7619	24.7349	0.662266	4.56768	15.6433	0.0020077	0.0889199	0.000496929	0.00147289	0
32.4	129.5	0	0.814628	29.5027	3.42786	21.9832	23.6822	0.514121	4.12649	15.8739	0.00114782	0.0724513	0.000298036	0.00100358	0
32.5	129.5	0	0.916084	30.6569	3.19756	21.873	23.0356	0.470742	3.9419	15.8386	0.00099114	0.0674636	0.000260171	0.000898011	0
32.6	129.5	0	1.27842	33.7547	2.66156	21.4422	21.2966	0.375352	3.48692	15.6465	0.000694288	0.0562356	0.000187045	0.000682511	0
32.7	129.5	0	2.44812	40.1377	1.79581	20.0742	17.7059	0.23451	2.66722	14.897	0.000347174	0.0387103	9.84433e-05	0.000396674	0
32.8	129.5	0	3.87309	45.2999	1.24778	18.5566	14.7808	0.152935	2.07895	13.9817	0.00018837	0.0277521	5.60999e-05	0.000246219	0
32.9	129.5	0	4.57518	46.0719	1.20137	18.0778	14.2422	0.14826	1.99941	13.6567	0.00018936	0.0267826	5.58202e-05	0.000241156	0
33	129.5	0	4.06023	44.5984	1.34744	18.5726	15.0932	0.169574	2.1634	13.9648	0.000229533	0.0297247	6.66023e-05	0.000280011	0
33.1	129.5	0	3.76531	43.3925	1.4814	18.9052	15.7667	0.190117	2.30271	14.163	0.00027379	0.0324241	7.81717e-05	0.000319423	0
33.2	129.5	0	2.06292	36.7067	2.3072	20.6552	19.5831	0.321546	3.12533	15.1875	0.000590931	0.0492298	0.000159413	0.000583636	0
33.3	129.5	0	1.753	34.3801	2.68902	21.026	20.8793	0.389576	3.45578	15.3681	0.000812716	0.0573186	0.000213723	0.000740613	0
33.4	129.5	0	1.04622	29.1625	3.65657	21.7256	23.8218	0.571502	4.25671	15.6775	0.00151189	0.0785903	0.000381613	0.00119651	0
33.5	129.5	0	0.586569	23.202	5.19712	21.885	27.123	0.910516	5.39281	15.5789	0.00354056	0.117484	0.000850953	0.00228398	0
33.6	129.5	0	0.25594	18.3541	6.74299	21.6736	29.7646	1.29135	6.47723	15.2662	0.00664252	0.161996	0.0015584	0.00376276	0
33.7	129.5	0	0.265162	18.2117	6.82776	21.6177	29.8248	1.31926	6.5316	15.2239	0.00704815	0.165549	0.0016499	0.00392492	0
33.8	129.5	0	0.278429	19.7092	6.17503	21.9063	29.0767	1.1319	6.09988	15.4705	0.00494086	0.14283	0.00117357	0.00301933	0
33.9	129.5	0	0.404345	22.031	5.42515	22.0318	27.812	0.949977	5.57852	15.6386	0.0035799	0.12187	0.000862694	0.00234839	0
34	129.5	0	0.492353	23.1819	5.10467	22.0283	27.1712	0.877945	5.34704	15.677	0.00313699	0.113649	0.000760489	0.0021131	0
34.1	129.5	0	0.575216	24.1867	4.83709	22.0092	26.6101	0.818938	5.15124	15.6993	0.00279004	0.106912	0.000680194	0.00192551	0
34.2	129.5	0	0.694348	25.4207	4.53171	21.9526	25.9164	0.7538	4.92257	15.7036	0.00243775	0.0994647	0.000598185	0.00172843	0
34.3	129.5	0	0.649684	24.4517	4.81596	21.9289	26.4444	0.819635	5.12423	15.6529	0.00287591	0.106995	0.000698853	0.00195406	0
34.4	129.5	0	1.61511	32.306	3.10601	21.2092	22.0141	0.47073	3.78693	15.4228	0.00115029	0.0666708	0.000294103	0.000952745	0
34.5	129.5	0	1.63943	32.607	3.04421	21.1823	21.8484	0.458514	3.73808	15.4145	0.00109649	0.0652623	0.000281361	0.000919832	0
34.6	129.5	0	1.47884	31.6138	3.22273	21.3333	22.413	0.491853	3.88821	15.4865	0.00122467	0.0691881	0.000312146	0.00100333	0
34.7	129.5	0	0.613779	24.3111	4.83139	21.9655	26.531	0.820663	5.14069	15.6733	0.00284541	0.107111	0.000692333	0.00194558	0
34.8	129.5	0	0.499794	23.0203	5.1721	21.9967	27.253	0.89577	5.39091	15.6494	0.00329077	0.115705	0.000795373	0.00218543	0
34.9	129.5	0	0.499794	23.0203	5.1721	21.9967	27.253	0.89577	5.39091	15.6494	0.00329077	0.115705	0.000795373	0.00218543	0
31.1	129.6	0	0.566203	23.4119	5.10101	21.9396	27.0214	0.884077	5.33132	15.6238	0.00328878	0.114397	0.000793969	0.00216953	0
31.4	129.6	0	2.13741	40.1398	1.7411	20.2742	17.7563	0.222682	2.64485	15.0453	0.0003038	0.0375784	8.79799e-05	0.000367557	0
31.5	129.6	0	5.81191	51.1501	0.740602	16.5258	11.4923	0.0826745	1.47356	12.7052	7.67753e-05	0.0175806	2.49856e-05	0.00012561	0
31.6	129.6	0	10.852	58.141	0.295298	12.694	7.07853	0.0289513	0.791312	10.1108	1.85802e-05	0.00813333	6.98353e-06	4.2511e-05	0
31.7	129.6	0	9.55245	57.1788	0.351654	13.4832	7.82827	0.0351463	0.895454	10.6655	2.37309e-05	0.00941534	8.72572e-06	5.16519e-05	0
31.8	129.6	0	4.16122	48.5603	0.914775	17.83	13.1033	0.10388	1.73001	13.575	9.96202e-05	0.0212126	3.20655e-05	0.000158276	0
32.3	129.6	0	0.81396	28.1859	3.78499	21.9547	24.3992	0.58997	4.38246	15.8047	0.00151577	0.0809107	0.000384299	0.0012202	0
32.4	129.6	0	0.647677	30.2037	3.12822	22.1968	23.317	0.447097	3.93858	16.0538	0.00082714	0.0653121	0.000222851	0.000812583	0
32.5	129.6	0	0.877986	32.6009	2.72245	21.8795	21.9733	0.377299	3.59116	15.9188	0.000639357	0.057068	0.000175595	0.000665119	0
32.6	129.6	0	1.45101	39.9044	1.62362	20.7956	17.9612	0.197349	2.60766	15.4233	0.000220981	0.0352775	6.76978e-05	0.000308735	0
32.7	129.6	0	3.84119	50.8456	0.698352	17.522	12.0552	0.0734538	1.50468	13.4422	5.47492e-05	0.0170978	1.93186e-05	0.000107593	0
32.8	129.6	0	6.26792	56.4214	0.387419	15.0649	8.96373	0.037415	1.02205	11.8245	2.20738e-05	0.0105514	8.60479e-06	5.42161e-05	0
32.9	129.6	0	5.44464	54.298	0.501154	15.9687	10.1062	0.0505083	1.19995	12.4178	3.36754e-05	0.0129505	1.24392e-05	7.35182e-05	0
33	129.6	0	2.41102	43.1984	1.35815	19.6982	16.1194	0.163151	2.2756	14.7456	0.000181553	0.0300508	5.57183e-05	0.000255552	0
33.1	129.6	0	1.09355	35.1921	2.29612	21.5343	20.5351	0.3048	3.22308	15.7713	0.000451397	0.0484662	0.000128013	0.000514488	0
33.2	129.6	0	1.34581	33.9115	2.65425	21.3761	21.2018	0.375336	3.473	15.6046	0.000703603	0.0561477	0.000189022	0.000685789	0
33.3	129.6	0	2.07513	38.3616	2.01509	20.504	18.7045	0.268977	2.88443	15.1422	0.000424608	0.0431137	0.000118531	0.000463938	0
33.4	129.6	0	1.47436	32.3627	3.04407	21.3221	22.013	0.454854	3.75539	15.5062	0.00104751	0.065003	0.000270528	0.000898749	0
33.5	129.6	0	0.681331	25.9101	4.36401	22.0058	25.6587	0.713392	4.80929	15.7583	0.00215787	0.0948938	0.000534102	0.00158603	0
33.6	129.6	0	0.285969	19.564	6.25266	21.8596	29.144	1.15532	6.14921	15.434	0.00521224	0.14566	0.00123471	0.00313543	0
33.7	129.6	0	0.374212	21.676	5.52051	22.0377	28.0115	0.970834	5.64811	15.6299	0.00369687	0.124238	0.000889829	0.00241297	0
33.8	129.6	0	0.538528	24.1984	4.79555	22.0659	26.6165	0.805681	5.12983	15.7391	0.00265259	0.105405	0.000649302	0.00186407	0
33.9	129.6	0	0.798713	27.2902	4.03263	21.9376	24.8866	0.644096	4.55957	15.7599	0.00180857	0.0869943	0.000452378	0.00138451	0
34	129.6	0	0.443155	22.4877	5.30219	22.0244	27.5558	0.922913	5.4888	15.6497	0.00342367	0.118789	0.000826508	0.00226322	0
34.1	129.6	0	0.499765	23.2824	5.07667	22.0281	27.1153	0.871638	5.32682	15.6804	0.00309785	0.112929	0.000751464	0.00209239	0
34.2	129.6	0	0.592331	24.3949	4.78231	22.0044	26.4939	0.806913	5.11103	15.7034	0.00272007	0.105539	0.000663989	0.00188753	0
34.3	129.6	0	0.718904	25.4744	4.5343	21.9249	25.8804	0.756023	4.92041	15.6861	0.00247373	0.099709	0.000606156	0.00174294	0
34.4	129.6	0	0.61332	24.038	4.92538	21.9388	26.6751	0.843928	5.20458	15.6453	0.00302432	0.109783	0.000733138	0.00203298	0
34.5	129.6	0	0.499824	22.7615	5.26761	21.9643	27.3883	0.920223	5.45499	15.6181	0.00349411	0.118533	0.000841603	0.00228208	0
34.6	129.6	0	0.398979	21.4444	5.64739	21.9546	28.1185	1.00778	5.72718	15.565	0.00407925	0.128588	0.000976062	0.00258268	0
34.7	129.6	0	0.718904	25.4744	4.5343	21.9249	25.8804	0.756023	4.92041	15.6861	0.00247373	0.099709	0.000606156	0.00174294	0
34.8	129.6	0	0.499794	23.0203	5.1721	21.9967	27.253	0.89577	5.39091	15.6494	0.00329077	0.115705	0.000795373	0.00218543	0
34.9	129.6	0	0.499794	23.0203	5.1721	21.9967	27.253	0.89577	5.39091	15.6494	0.00329077	0.115705	0.000795373	0.00218543	0
31.1	129.7	0	0.843404	26.3609	4.34536	21.8344	25.3724	0.718508	4.77104	15.654	0.00230723	0.0953843	0.000566768	0.00164136	0
31.4	129.7	0	3.04538	44.2764	1.29969	19.163	15.4609	0.157428	2.17637	14.3914	0.000183055	0.0288439	5.54394e-05	0.000249517	0
31.5	129.7	0	6.85151	53.0911	0.604713	15.6349	10.3366	0.06552	1.28373	12.1169	5.58687e-05	0.0147775	1.87404e-05	9.83498e-05	0
31.6	129.7	0	10.0779	57.7585	0.319248	13.1117	7.44336	0.0314795	0.839695	10.4092	2.04553e-05	0.00870036	7.64602e-06	4.61924e-05	0
31.7	129.7	0	4.55183	49.65	0.831487	17.4235	12.4915	0.0929942	1.62295	13.3159	8.53723e-05	0.0195365	2.78924e-05	0.00014068	0
31.8	129.7	0	1.5935	38.1436	1.93743	20.8723	18.8899	0.250216	2.86548	15.4053	0.000345835	0.0414278	9.98179e-05	0.000414133	0
31.9	129.7	0	0.933981	31.4735	3.01067	21.8455	22.5864	0.434123	3.80038	15.8501	0.000849756	0.063344	0.000226273	0.000805628	0
32	129.7	0	0.689697	29.0097	3.46834	22.1299	23.9718	0.517185	4.17795	15.96	0.00111746	0.072994	0.0002919	0.000996624	0
32.3	129.7	0	0.661014	27.3607	3.9057	22.1156	24.8795	0.608651	4.49412	15.8883	0.00153859	0.0831867	0.00039107	0.00125049	0
32.4	129.7	0	0.49527	27.9527	3.58091	22.3827	24.5811	0.530247	4.30011	16.0997	0.00109237	0.0748246	0.000287954	0.00100309	0
32.5	129.7	0	0.732805	31.2205	2.94563	22.0802	22.7469	0.415013	3.78609	16.0096	0.000736098	0.0615682	0.000200127	0.000743098	0
32.6	129.7	0	1.47786	39.8124	1.6443	20.7852	18.0084	0.200884	2.62317	15.4115	0.000229049	0.0356737	6.97869e-05	0.000315678	0
32.7	129.7	0	5.17725	53.8565	0.524389	16.1974	10.3671	0.053114	1.23883	12.5718	3.58494e-05	0.0134543	1.31734e-05	7.73307e-05	0
32.8	129.7	0	7.41011	57.9848	0.314389	14.1521	8.01317	0.029596	0.887509	11.1993	1.63312e-05	0.00890332	6.56938e-06	4.29595e-05	0
32.9	129.7	0	5.33032	54.8074	0.467406	15.8951	9.89774	0.0462375	1.15952	12.3839	2.90629e-05	0.0123026	1.10107e-05	6.70171e-05	0
33	129.7	0	0.874702	35.4703	2.14292	21.7364	20.3917	0.274103	3.13214	15.9315	0.00035276	0.0453112	0.000103815	0.000443667	0
33.1	129.7	0	0.140325	20.5759	5.45601	22.489	28.7314	0.909514	5.67957	15.8959	0.00264571	0.117048	0.000657846	0.00199209	0
33.2	129.7	0	0.235078	23.4633	4.60461	22.5944	27.1148	0.727303	5.08175	16.078	0.0017983	0.0969827	0.000458646	0.00148196	0
33.3	129.7	0	1.26998	34.3621	2.53189	21.4204	20.9685	0.350848	3.38691	15.6546	0.000609598	0.0534657	0.000166471	0.00062412	0
33.4	129.7	0	1.3016	33.6761	2.68731	21.4251	21.3357	0.380732	3.50396	15.631	0.000716797	0.0568151	0.000192395	0.000696708	0
33.5	129.7	0	1.0683	30.1069	3.41945	21.7141	23.3078	0.521517	4.08227	15.704	0.00126268	0.0729474	0.00032328	0.00105186	0
33.6	129.7	0	1.02697	29.2284	3.62839	21.7464	23.7905	0.56468	4.23907	15.6948	0.00146829	0.0778417	0.000371598	0.00117356	0
33.7	129.7	0	1.14386	29.3408	3.6588	21.632	23.704	0.575468	4.24562	15.6173	0.00156946	0.0789479	0.000394345	0.00122063	0
33.8	129.7	0	1.06871	29.4224	3.59878	21.7071	23.677	0.559784	4.21212	15.6738	0.0014573	0.0772487	0.000368755	0.00116392	0
33.9	129.7	0	1.47733	32.5396	3.00438	21.315	21.9176	0.44686	3.72522	15.5078	0.00101209	0.0640954	0.000262149	0.0008771	0
34	129.7	0	0.588795	24.9711	4.58497	22.0619	26.1883	0.75905	4.97728	15.7638	0.00238064	0.100105	0.00058636	0.00171639	0
34.1	129.7	0	0.562496	23.8283	4.94922	21.9912	26.804	0.845582	5.22943	15.6741	0.00297687	0.109961	0.000722988	0.00201991	0
34.2	129.7	0	0.562496	23.8283	4.94922	21.9912	26.804	0.845582	5.22943	15.6741	0.00297687	0.109961	0.000722988	0.00201991	0
34.3	129.7	0	0.659746	24.8348	4.69542	21.9503	26.2385	0.790852	5.04038	15.6812	0.00267064	0.103698	0.000651863	0.00185104	0
34.4	129.7	0	0.718904	25.4744	4.5343	21.9249	25.8804	0.756023	4.92041	15.6861	0.00247373	0.099709	0.000606156	0.00174294	0
34.5	129.7	0	0.7597	25.6173	4.52001	21.8842	25.7921	0.755176	4.90425	15.6627	0.00250103	0.0995996	0.000611981	0.00175072	0
34.6	129.7	0	0.738554	25.4024	4.57326	21.8943	25.9126	0.766641	4.94414	15.6622	0.00256572	0.100915	0.000627003	0.00178625	0
34.7	129.7	0	0.673555	24.7829	4.72474	21.9271	26.2614	0.798994	5.05816	15.6632	0.00274408	0.104628	0.000668482	0.00188515	0
34.8	129.7	0	0.499794	23.0203	5.1721	21.9967	27.253	0.89577	5.39091	15.6494	0.00329077	0.115705	0.000795373	0.00218543	0
34.9	129.7	0	0.499794	23.0203	5.1721	21.9967	27.253	0.89577	5.39091	15.6494	0.00329077	0.115705	0.000795373	0.00218543	0
30.7	129.8	0	0.558328	23.71	4.98671	21.9847	26.8679	0.854567	5.2555	15.6655	0.00304155	0.110991	0.000737786	0.00205226	0
30.8	129.8	0	0.588272	24.5503	4.72551	22.0251	26.4128	0.792767	5.07314	15.7232	0.00261362	0.103928	0.000639712	0.001835	0
30.9	129.8	0	0.637688	25.205	4.55332	22.0119	26.0485	0.755083	4.94691	15.7373	0.00239795	0.0996333	0.000589719	0.00171707	0
31.4	129.8	0	3.02867	43.6101	1.38174	19.2735	15.8042	0.170207	2.25482	14.4458	0.000209426	0.0304541	6.2392e-05	0.000273601	0
31.5	129.8	0	5.2314	50.3816	0.79099	16.9529	11.9912	0.0886927	1.55086	12.9935	8.29323e-05	0.0186457	2.69251e-05	0.000134783	0
31.6	129.8	0	6.92373	53.202	0.597339	15.578	10.2679	0.064615	1.27284	12.0787	5.48472e-05	0.014623	1.84283e-05	9.69379e-05	0
31.7	129.8	0	2.93252	44.8146	1.22311	19.1417	15.2067	0.145158	2.10988	14.3985	0.000157216	0.0273677	4.86515e-05	0.000226228	0
31.8	129.8	0	0.931927	33.128	2.63766	21.8027	21.6789	0.362963	3.51704	15.884	0.000602417	0.0553566	0.000166235	0.000635419	0
31.9	129.8	0	0.579666	28.5125	3.50963	22.2702	24.2608	0.52033	4.22988	16.0411	0.0010881	0.0735494	0.000285996	0.00099002	0
32	129.8	0	0.408732	28.7342	3.27129	22.5519	24.1494	0.463115	4.10126	16.2505	0.000804638	0.0676952	0.000219796	0.000822797	0
32.1	129.8	0	0.395859	28.0041	3.4516	22.5567	24.5603	0.497774	4.2347	16.2253	0.000920716	0.071531	0.0002481	0.000904368	0
32.2	129.8	0	0.389504	27.7244	3.52091	22.5591	24.7176	0.511208	4.28595	16.2161	0.000967226	0.0730188	0.000259392	0.000936511	0
32.3	129.8	0	0.356898	26.0786	3.95802	22.5402	25.6404	0.599075	4.60187	16.1395	0.00130596	0.0827001	0.000340577	0.00115874	0
32.4	129.8	0	0.237813	24.811	4.15213	22.7216	26.3658	0.627923	4.77677	16.2178	0.00132991	0.0861967	0.000348729	0.00120092	0
32.5	129.8	0	0.282637	26.2391	3.79048	22.7129	25.5589	0.557141	4.51093	16.2671	0.00107875	0.0783734	0.00028794	0.00102938	0
32.6	129.8	0	0.392941	30.1556	2.89496	22.593	23.3452	0.39118	3.82916	16.3368	0.000577746	0.0598238	0.000164017	0.000658298	0
32.7	129.8	0	1.552	43.1021	1.22376	20.2888	16.2609	0.13787	2.22101	15.1855	0.000121031	0.0276666	4.01624e-05	0.000205109	0
32.8	129.8	0	2.46833	47.5311	0.88824	18.9341	13.9024	0.0953178	1.79637	14.3628	7.36653e-05	0.0210643	2.56239e-05	0.000139597	0
32.9	129.8	0	1.6455	42.5636	1.30866	20.3	16.5378	0.150874	2.2944	15.1695	0.000143146	0.0292407	4.62418e-05	0.000227809	0
33	129.8	0	0.262845	26.9783	3.53779	22.8009	25.1411	0.504331	4.34194	16.3581	0.000873987	0.0727309	0.000238911	0.00089489	0
33.1	129.8	0	0.0438464	17.699	6.2402	22.4418	30.3833	1.06133	6.24137	15.7495	0.00309144	0.133453	0.000768283	0.00233073	0
33.2	129.8	0	0.186589	23.4184	4.50436	22.7336	27.1543	0.696998	5.03604	16.1725	0.00157765	0.0938389	0.000408611	0.00136922	0
33.3	129.8	0	1.31828	39.5093	1.6448	20.9486	18.1809	0.199313	2.64217	15.5203	0.000219625	0.0356961	6.76143e-05	0.000310465	0
33.4	129.8	0	1.61584	40.438	1.5874	20.6052	17.6636	0.193197	2.55722	15.3043	0.000218752	0.0345659	6.67881e-05	0.000303217	0
33.5	129.8	0	1.42671	38.9147	1.76682	20.9255	18.4931	0.219998	2.73719	15.4773	0.000266709	0.0380483	7.98111e-05	0.000351054	0
33.6	129.8	0	2.51485	41.9838	1.53462	19.8044	16.7324	0.191648	2.43102	14.7731	0.000243792	0.0334908	7.1955e-05	0.000310489	0
33.7	129.8	0	3.97729	46.024	1.17046	18.383	14.3964	0.141321	1.9987	13.8822	0.000165741	0.0262196	5.00665e-05	0.000224803	0
33.8	129.8	0	5.05605	44.2084	1.45963	18.1442	15.056	0.192457	2.21846	13.632	0.000312306	0.0320189	8.66086e-05	0.000335684	0
33.9	129.8	0	3.6287	40.6809	1.86449	19.3311	17.1805	0.25541	2.64723	14.3703	0.000461819	0.040341	0.000125016	0.000461359	0
34	129.8	0	0.55801	23.3115	5.12885	21.9403	27.0772	0.890404	5.35149	15.6208	0.00332993	0.115125	0.000803442	0.00219088	0
34.1	129.8	0	0.587242	23.7313	5.00806	21.944	26.8459	0.862449	5.26495	15.6381	0.00314013	0.111909	0.000759854	0.002094	0
30.7	129.9	0	0.587752	24.137	4.86658	21.9857	26.632	0.827238	5.16903	15.6813	0.00286632	0.107862	0.000697436	0.00196075	0
30.8	129.9	0	0.622738	24.4151	4.80408	21.9629	26.4729	0.814644	5.1206	15.6752	0.00280965	0.106422	0.00068406	0.00192634	0
30.9	129.9	0	0.642198	25.1873	4.56313	22.0042	26.0565	0.75774	4.95285	15.7313	0.00242007	0.0999327	0.000594734	0.00172764	0
31.3	129.9	0	2.20516	38.4149	2.03247	20.4116	18.6539	0.273399	2.88779	15.0763	0.000445443	0.0435095	0.000123423	0.000476457	0
31.4	129.9	0	2.83307	42.2622	1.53897	19.5768	16.5327	0.194388	2.41224	14.6154	0.000259286	0.0335728	7.55377e-05	0.000319181	0
31.5	129.9	0	3.80691	46.1978	1.13908	18.4405	14.3446	0.135908	1.97673	13.9324	0.000152643	0.0256227	4.67109e-05	0.000213931	0
31.6	129.9	0	4.46168	47.8414	1.00166	17.8189	13.3931	0.117351	1.80646	13.5363	0.000125429	0.0228585	3.8974e-05	0.000182877	0
31.7	129.9	0	2.41782	41.1199	1.64298	19.976	17.198	0.208648	2.53564	14.8646	0.000280272	0.0356377	8.15004e-05	0.000343047	0
31.8	129.9	0	0.801748	30.4078	3.18855	22.0032	23.188	0.464958	3.95402	15.9226	0.000937152	0.0670013	0.000248091	0.000872312	0
31.9	129.9	0	0.503288	27.2848	3.77936	22.3435	24.9499	0.57212	4.43838	16.0465	0.00127685	0.0794097	0.000331548	0.00111686	0
32	129.9	0	0.423533	28.1679	3.44089	22.5112	24.4671	0.497449	4.21906	16.1993	0.000932041	0.0714132	0.000250464	0.000908068	0
32.1	129.9	0	0.444401	29.3561	3.15168	22.4985	23.7994	0.442075	4.00401	16.2369	0.00074769	0.0652725	0.000205477	0.000778163	0
32.2	129.9	0	0.423195	28.491	3.35317	22.5205	24.2859	0.480028	4.15621	16.2185	0.000868931	0.0695054	0.000235228	0.000865376	0
32.3	129.9	0	0.281875	25.5106	4.01343	22.6657	25.9679	0.603561	4.66502	16.2058	0.0012666	0.0834079	0.000332709	0.00115011	0
32.4	129.9	0	0.177664	23.3575	4.50179	22.7561	27.1908	0.694849	5.03871	16.1856	0.00155405	0.0936399	0.000403382	0.0013584	0
32.5	129.9	0	0.162525	23.2203	4.50706	22.7927	27.2717	0.693184	5.05009	16.2056	0.00152253	0.093521	0.000396524	0.00134533	0
32.6	129.9	0	0.102581	22.1392	4.6865	22.9071	27.8983	0.718562	5.2064	16.2416	0.00151948	0.0965349	0.000398617	0.00137387	0
32.7	129.9	0	0.286641	29.0193	3.02888	22.8048	23.9787	0.409242	3.96591	16.4428	0.000593452	0.0622523	0.00016928	0.000684335	0
32.8	129.9	0	1.84873	44.883	1.07591	19.796	15.3146	0.118603	2.04355	14.8946	9.81271e-05	0.0247939	3.32667e-05	0.000174963	0
32.9	129.9	0	3.44423	51.0762	0.660458	17.6738	12.0143	0.0677983	1.47882	13.5677	4.65181e-05	0.0164572	1.69705e-05	9.83275e-05	0
33	129.9	0	1.61412	43.1198	1.23434	20.2406	16.2481	0.139801	2.22513	15.1499	0.000125116	0.0278468	4.12372e-05	0.000208757	0
33.1	129.9	0	0.905957	37.545	1.80052	21.5321	19.2518	0.218597	2.83736	15.8693	0.000237026	0.0387027	7.33414e-05	0.000338585	0
33.2	129.9	0	0.698966	34.5034	2.22531	22.0003	20.9234	0.284143	3.23187	16.0849	0.000358662	0.0468523	0.000106131	0.000457113	0
33.3	129.9	0	2.63002	46.8372	0.971813	18.9685	14.2297	0.107345	1.87535	14.3572	9.12944e-05	0.0226085	3.06427e-05	0.00015953	0
33.4	129.9	0	1.76015	42.416	1.35023	20.2391	16.6061	0.157854	2.32306	15.117	0.00015737	0.0300032	5.00068e-05	0.000240853	0
33.5	129.9	0	0.817627	33.9735	2.39988	21.8898	21.2189	0.317189	3.34978	15.9819	0.000454194	0.0503815	0.000129922	0.000529522	0
33.6	129.9	0	2.67886	45.5039	1.11731	19.174	14.8971	0.128309	2.02199	14.4527	0.00012391	0.0253731	3.97898e-05	0.000195081	0
33.7	129.9	0	6.54798	52.6853	0.631306	15.8599	10.5979	0.0687292	1.32426	12.269	5.93238e-05	0.0153402	1.98113e-05	0.000103304	0
33.8	129.9	0	6.81397	52.1144	0.67926	15.8736	10.799	0.0756707	1.37133	12.2563	7.0638e-05	0.016248	2.2948e-05	0.000115255	0
33.9	129.9	0	4.73317	43.9735	1.47281	18.3339	15.2519	0.193276	2.24534	13.763	0.000306679	0.0322771	8.54972e-05	0.000334671	0
34	129.9	0	0.738013	25.2597	4.61943	21.8837	25.9884	0.777765	4.97595	15.6498	0.00264625	0.102189	0.000645422	0.00182645	0
34.1	129.9	0	0.522264	22.1665	5.51684	21.8491	27.6866	0.987929	5.61828	15.5183	0.00414141	0.126489	0.000988212	0.00257547	0
30.6	130	0	0.511035	22.845	5.24925	21.9568	27.34	0.916655	5.44067	15.6159	0.00348142	0.11813	0.00083855	0.00227336	0
30.7	130	0	0.659406	24.695	4.74205	21.9382	26.3126	0.802201	5.07227	15.6679	0.00275411	0.104996	0.000670936	0.00189249	0
30.8	130	0	0.717441	25.0473	4.67308	21.8924	26.1073	0.789439	5.01591	15.6484	0.00271427	0.103529	0.000661185	0.00186331	0
30.9	130	0	0.723787	25.4564	4.54405	21.9173	25.8884	0.758672	4.92635	15.6802	0.00249645	0.10001	0.000611307	0.00175368	0
31.3	130	0	2.99795	43.9277	1.33805	19.2432	15.6474	0.163174	2.21577	14.4366	0.000193896	0.0295987	5.83493e-05	0.000259982	0
31.4	130	0	2.90137	46.8209	0.999521	18.8166	14.1973	0.112202	1.88697	14.2417	0.000101145	0.0230746	3.32536e-05	0.00016853	0
31.5	130	0	2.76845	46.9387	0.975193	18.8704	14.1585	0.108305	1.86987	14.2876	9.40325e-05	0.0226399	3.13284e-05	0.000161572	0
31.6	130	0	2.97335	44.7056	1.24027	19.1361	15.2551	0.147952	2.12391	14.3896	0.000163163	0.0276951	5.02109e-05	0.000231551	0
31.7	130	0	1.6339	37.1751	2.11486	20.9286	19.4035	0.281326	3.00964	15.407	0.00043132	0.04502	0.000121262	0.000480494	0
31.8	130	0	0.549421	29.147	3.31251	22.3278	23.912	0.478961	4.09466	16.1066	0.000913101	0.069055	0.000244474	0.000880008	0
31.9	130	0	0.325352	25.5299	4.08086	22.5683	25.9504	0.622425	4.69628	16.1383	0.00138621	0.0853297	0.00036008	0.00121431	0
32	130	0	0.123338	26.4097	3.35893	23.2172	25.4455	0.453394	4.29309	16.6292	0.000626572	0.0681161	0.000181037	0.000745767	0
32.1	130	0	0.231551	31.4742	2.37073	22.9202	22.5446	0.291263	3.48823	16.629	0.00030531	0.0493613	9.55137e-05	0.000444921	0
32.2	130	0	0.33139	31.4118	2.53112	22.6953	22.6182	0.323556	3.57236	16.4628	0.00039309	0.0525138	0.000117619	0.000513872	0
32.3	130	0	0.19566	27.5079	3.25285	23.007	24.8295	0.442899	4.17075	16.5255	0.000645452	0.0664235	0.000183911	0.000741286	0
32.4	130	0	0.327686	27.1594	3.59387	22.6602	25.0382	0.521211	4.35727	16.2657	0.000971706	0.0743101	0.000261414	0.000949604	0
32.5	130	0	0.507277	30.7134	2.88337	22.3968	23.0369	0.394542	3.78843	16.2179	0.000617626	0.0598299	0.000172829	0.000676796	0
32.6	130	0	0.658353	33.0026	2.49808	22.1263	21.7583	0.330224	3.45801	16.1147	0.000466826	0.0522172	0.000133989	0.000548849	0
32.7	130	0	1.37186	41.4929	1.38295	20.6576	17.1186	0.159794	2.39476	15.3904	0.000151073	0.0307134	4.88616e-05	0.000240819	0
32.8	130	0	5.16274	55.9461	0.399264	15.6823	9.41712	0.0379643	1.07159	12.2719	2.11162e-05	0.0109711	8.45581e-06	5.47551e-05	0
32.9	130	0	7.82156	59.2466	0.258826	13.6225	7.37673	0.0235269	0.792604	10.8499	1.17315e-05	0.00769355	4.95944e-06	3.42345e-05	0
33	130	0	3.09472	49.4882	0.766589	18.1951	12.8428	0.0808383	1.62166	13.8914	5.99374e-05	0.0185807	2.11903e-05	0.000118052	0
33.1	130	0	0.949758	37.9784	1.75032	21.4455	19.016	0.21133	2.78643	15.8239	0.000225645	0.0377447	7.01543e-05	0.000326226	0
33.2	130	0	1.01971	38.733	1.66174	21.2991	18.6063	0.198455	2.69725	15.7479	0.000205302	0.0360557	6.44688e-05	0.000304263	0
33.3	130	0	1.95231	45.2581	1.0517	19.6637	15.1127	0.115725	2.00957	14.8116	9.5499e-05	0.0243059	3.24068e-05	0.000170727	0
33.4	130	0	1.03074	42.125	1.20953	20.8568	16.7784	0.131995	2.26918	15.5704	0.000102456	0.0276046	3.55691e-05	0.000191936	0
33.5	130	0	0.534681	36.3073	1.79639	22.0838	19.8945	0.21112	2.90753	16.2253	0.00020018	0.0386794	6.46889e-05	0.000316593	0
33.6	130	0	2.63962	45.6125	1.10107	19.1785	14.8479	0.125781	2.00827	14.4609	0.000119284	0.0250703	3.8539e-05	0.000190547	0
33.7	130	0	5.88087	53.3434	0.572914	16.0013	10.449	0.0601359	1.27571	12.4022	4.57985e-05	0.0142908	1.60292e-05	8.87585e-05	0
33.8	130	0	6.07591	51.0888	0.751534	16.4211	11.4592	0.0846527	1.47652	12.6243	8.12461e-05	0.0177595	2.61455e-05	0.000129434	0
33.9	130	0	4.11347	42.0696	1.69706	18.9066	16.3593	0.228787	2.4758	14.1115	0.000394814	0.0368906	0.00010797	0.000406891	0
34	130	0	0.923229	27.1585	4.15471	21.7884	24.9256	0.678075	4.62673	15.6499	0.0020878	0.0907403	0.000515678	0.00151891	0
34.1	130	0	0.529952	22.3878	5.44094	21.8674	27.5691	0.968602	5.5661	15.5385	0.00397336	0.124222	0.000949983	0.00249709	0
30.3	130.1	0	2.37902	36.0315	2.50405	20.4928	19.8755	0.362943	3.25594	15.0428	0.000777202	0.0537286	0.000203394	0.000696943	0
30.4	130.1	0	2.9004	38.0436	2.21717	20.0121	18.7079	0.314101	2.98724	14.7684	0.000629227	0.0476974	0.000166787	0.000588298	0
30.5	130.1	0	2.11168	34.5352	2.75043	20.7601	20.7228	0.407638	3.47035	15.1808	0.000937838	0.0590659	0.000242276	0.000805026	0
30.6	130.1	0	1.11677	28.761	3.80325	21.6465	24.0208	0.606418	4.35258	15.6067	0.0017371	0.0824735	0.000433363	0.00131439	0
30.7	130.1	0	0.673555	24.7829	4.72474	21.9271	26.2614	0.798994	5.05816	15.6632	0.00274408	0.104628	0.000668482	0.00188515	0
30.8	130.1	0	0.658393	24.2806	4.88227	21.9005	26.5315	0.836739	5.16799	15.6272	0.00301835	0.108966	0.000731231	0.00202176	0
30.9	130.1	0	0.716002	24.6277	4.8124	21.8573	26.3291	0.8236	5.11146	15.6093	0.00297504	0.10746	0.000720712	0.00199091	0
31.2	130.1	0	2.2199	39.6788	1.82798	20.2718	17.9856	0.238033	2.71327	15.0244	0.00034643	0.0393307	9.86572e-05	0.000400446	0
31.3	130.1	0	5.09216	49.6719	0.850109	17.1633	12.3634	0.0967996	1.62058	13.1217	9.50343e-05	0.0198176	3.03509e-05	0.000148404	0
31.4	130.1	0	5.32091	52.7614	0.603231	16.3894	10.8451	0.0633715	1.3316	12.6699	4.80626e-05	0.0149739	1.68477e-05	9.33726e-05	0
31.5	130.1	0	3.65971	49.5381	0.797739	17.8883	12.7221	0.0863354	1.62708	13.6613	7.02322e-05	0.0190489	2.39642e-05	0.000127842	0
31.6	130.1	0	2.32779	45.0737	1.12348	19.4562	15.1659	0.12766	2.05317	14.6462	0.000118041	0.0255652	3.84677e-05	0.000192291	0
31.7	130.1	0	1.20995	35.3578	2.31157	21.4157	20.4346	0.309669	3.21962	15.6911	0.000476531	0.0488468	0.000133863	0.00052915	0
31.8	130.1	0	0.579503	28.3514	3.5535	22.266	24.3499	0.529354	4.26127	16.032	0.001126	0.0745451	0.000294998	0.00101389	0
31.9	130.1	0	0.248024	23.6436	4.56861	22.5797	27.0115	0.721031	5.05282	16.0747	0.00178378	0.096269	0.000454905	0.00146944	0
32	130.1	0	0.0388417	19.9908	5.13033	23.0071	29.1543	0.788782	5.55984	16.222	0.00159723	0.104479	0.000422708	0.00148308	0
32.1	130.1	0	0.189179	29.8142	2.65721	23.0639	23.4879	0.336053	3.73382	16.662	0.000383011	0.0547091	0.000116793	0.000523802	0
32.2	130.1	0	0.489373	37.1593	1.62964	22.0701	19.4058	0.185086	2.77078	16.2539	0.000156789	0.0356239	5.26942e-05	0.000271498	0
32.3	130.1	0	0.33745	31.5458	2.50979	22.6798	22.5431	0.320211	3.55353	16.4572	0.000386935	0.0521092	0.000115956	0.000507844	0
32.4	130.1	0	0.323007	30.948	2.62265	22.7217	22.8816	0.338891	3.64629	16.4625	0.000426078	0.0542775	0.000126258	0.000543307	0
32.5	130.1	0	1.18948	37.8688	1.85909	21.2313	19.0724	0.232105	2.84645	15.6598	0.000280666	0.0398318	8.40545e-05	0.000369844	0
32.6	130.1	0	1.65474	41.4138	1.4601	20.4525	17.1431	0.173735	2.43669	15.2327	0.000182817	0.0321173	5.70929e-05	0.000268094	0
32.7	130.1	0	2.3227	45.3244	1.09523	19.4173	15.0383	0.123572	2.02494	14.6282	0.00011166	0.0250293	3.66794e-05	0.000185353	0
32.8	130.1	0	4.57828	52.3922	0.60973	16.8197	11.1753	0.0631702	1.3673	12.9789	4.54007e-05	0.0152327	1.62561e-05	9.23546e-05	0
32.9	130.1	0	7.14555	55.6416	0.437831	14.8873	9.10629	0.0441911	1.06718	11.6586	3.01407e-05	0.0114371	1.10314e-05	6.46942e-05	0
33	130.1	0	3.15539	47.12	0.991052	18.6219	14.0057	0.111859	1.86281	14.1082	0.000103197	0.0228604	3.3657e-05	0.000168827	0
33.1	130.1	0	0.783959	32.992	2.58267	21.9724	21.763	0.34898	3.49955	16.0021	0.000537638	0.0540582	0.000151007	0.000596005	0
33.2	130.1	0	0.77908	36.2823	1.94923	21.7802	19.941	0.240212	2.98719	15.9986	0.000271205	0.0415392	8.28918e-05	0.000375468	0
33.3	130.1	0	1.51266	42.56	1.28094	20.3986	16.5479	0.145877	2.2812	15.2437	0.000132371	0.0287535	4.34185e-05	0.000218277	0
33.4	130.1	0	0.955986	41.1255	1.30775	21.0672	17.3088	0.145123	2.37709	15.6827	0.000118242	0.0294581	4.03089e-05	0.000212458	0
33.5	130.1	0	1.14525	43.2217	1.11553	20.5908	16.2019	0.119926	2.15838	15.4205	8.93346e-05	0.0258076	3.15111e-05	0.000173557	0
33.6	130.1	0	2.78809	52.0256	0.555428	17.8083	11.6575	0.053645	1.3819	13.7149	3.02091e-05	0.0146002	1.20144e-05	7.66549e-05	0
33.7	130.1	0	5.44464	54.298	0.501154	15.9687	10.1062	0.0505083	1.19995	12.4178	3.36754e-05	0.0129505	1.24392e-05	7.35182e-05	0
33.8	130.1	0	4.57242	50.6192	0.747999	17.2126	12.02	0.0814829	1.52947	13.1987	6.86971e-05	0.0179158	2.3135e-05	0.000121569	0
33.9	130.1	0	3.22347	40.7796	1.80431	19.5415	17.2198	0.241892	2.62039	14.5292	0.000401095	0.0389999	0.00011068	0.000424336	0
30.3	130.2	0	3.08944	40.2146	1.87651	19.6826	17.5401	0.253613	2.69088	14.6108	0.00043129	0.0404808	0.000118332	0.000448571	0
30.4	130.2	0	4.42344	44.2136	1.42171	18.4495	15.2046	0.183328	2.21375	13.8581	0.000271932	0.0312214	7.7063e-05	0.000310905	0
30.5	130.2	0	2.89489	39.1539	2.02365	19.9091	18.1315	0.278361	2.82805	14.7359	0.000501414	0.0435311	0.000135843	0.000501971	0
30.6	130.2	0	1.44087	31.3678	3.26821	21.3684	22.5527	0.500446	3.92602	15.5027	0.00125875	0.0701959	0.000320304	0.00102521	0
30.7	130.2	0	0.367204	20.7578	5.87948	21.9044	28.4877	1.06589	5.8871	15.5067	0.00455563	0.135348	0.00108454	0.00280975	0
30.8	130.2	0	0.365014	20.4234	6.01508	21.8505	28.6586	1.10298	5.97724	15.4584	0.00492491	0.139752	0.00116814	0.00297475	0
30.9	130.2	0	0.406359	20.7067	5.95618	21.8205	28.4908	1.09295	5.93083	15.448	0.00493595	0.138699	0.00116994	0.00296437	0
31.1	130.2	0	1.09367	28.507	3.862	21.6626	24.1622	0.618694	4.3974	15.609	0.00180078	0.0838829	0.00044824	0.00135062	0
31.2	130.2	0	1.96503	39.3373	1.8318	20.4804	18.2055	0.236318	2.7387	15.1648	0.000330163	0.0393735	9.50203e-05	0.000392631	0
31.3	130.2	0	5.31202	50.7143	0.764614	16.8458	11.8141	0.0851501	1.51862	12.9271	7.79383e-05	0.0181201	2.54908e-05	0.000128934	0
31.4	130.2	0	5.52562	57.7254	0.315265	15.0439	8.55145	0.0286636	0.936663	11.8638	1.40111e-05	0.00919468	5.97713e-06	4.14432e-05	0
31.5	130.2	0	2.70146	51.5183	0.584379	17.9716	11.912	0.0569687	1.42413	13.8158	3.29317e-05	0.0151886	1.29397e-05	8.14396e-05	0
31.6	130.2	0	1.88586	45.465	1.02008	19.6721	15.012	0.111033	1.98222	14.8276	8.83532e-05	0.0237315	3.03908e-05	0.000162865	0
31.7	130.2	0	1.03329	37.6401	1.83831	21.397	19.2012	0.226547	2.85038	15.773	0.000260081	0.0394233	7.90882e-05	0.000356017	0
31.8	130.2	0	0.48983	35.0058	1.98445	22.2507	20.6152	0.239317	3.0806	16.2913	0.000245411	0.0421942	7.72943e-05	0.000364861	0
31.9	130.2	0	0.144304	26.4772	3.40693	23.1358	25.4131	0.465521	4.31163	16.5746	0.000675508	0.0692391	0.000192711	0.000777708	0
32	130.2	0	0.00382474	15.6121	6.49378	22.671	31.7397	1.04229	6.49563	15.8056	0.00218932	0.13124	0.000575665	0.00199121	0
32.1	130.2	0	0.0445237	27.2283	2.75496	23.7257	24.8842	0.332477	3.94865	17.0242	0.00030642	0.056124	0.000100034	0.000490162	0
32.2	130.2	0	0.388035	36.6026	1.63463	22.2818	19.6818	0.183504	2.80463	16.3867	0.000148249	0.0357805	5.06936e-05	0.000266622	0
32.3	130.2	0	0.0916121	25.9297	3.37441	23.3419	25.7127	0.450608	4.33225	16.6972	0.000592178	0.068161	0.000173442	0.000729562	0
32.4	130.2	0	0.0877216	22.3161	4.54959	23.0116	27.8049	0.684123	5.12965	16.3203	0.00133984	0.0929866	0.000356904	0.00126947	0
32.5	130.2	0	0.943996	34.9894	2.2672	21.6954	20.6549	0.296799	3.22217	15.8813	0.000415117	0.0478024	0.000119463	0.000492176	0
32.6	130.2	0	1.22524	38.1536	1.82519	21.1721	18.9164	0.227055	2.81251	15.628	0.000271781	0.0391758	8.16325e-05	0.000360887	0
32.7	130.2	0	0.942412	35.7822	2.11876	21.6431	20.2193	0.271332	3.10112	15.8759	0.000352191	0.04486	0.000103401	0.000440341	0
32.8	130.2	0	0.474631	30.5427	2.89187	22.4501	23.1319	0.394648	3.80331	16.2495	0.000609679	0.0599381	0.000171156	0.000673994	0
32.9	130.2	0	0.197141	23.0747	4.6544	22.6597	27.3414	0.732461	5.1306	16.1082	0.00176707	0.0976403	0.000452555	0.00147732	0
33	130.2	0	0.389961	27.409	3.6104	22.5459	24.8944	0.529348	4.3492	16.1945	0.00103666	0.0749989	0.000276045	0.000982266	0
33.1	130.2	0	0.230783	24.167	4.35138	22.681	26.7266	0.670153	4.91418	16.1649	0.00151149	0.090789	0.000391724	0.00131439	0
33.2	130.2	0	0.247467	26.3348	3.69655	22.8061	25.5062	0.534455	4.45965	16.3365	0.000969149	0.0760599	0.000262299	0.000963816	0
33.3	130.2	0	0.458078	31.8599	2.57579	22.4544	22.3868	0.336977	3.56685	16.3065	0.000450185	0.0535449	0.000131175	0.00055023	0
33.4	130.2	0	0.345413	34.3972	1.9583	22.5339	20.9154	0.230825	3.10261	16.4739	0.000216127	0.0417236	7.0145e-05	0.000344464	0
33.5	130.2	0	1.14223	46.407	0.800183	20.0415	14.5399	0.0788823	1.81352	15.1567	4.51708e-05	0.0199475	1.78057e-05	0.000111503	0
33.6	130.2	0	3.69624	54.9726	0.417624	16.6259	10.1387	0.0387558	1.15083	12.9476	1.96798e-05	0.0116384	8.22855e-06	5.55768e-05	0
33.7	130.2	0	5.26188	55.7296	0.412745	15.693	9.49391	0.0396255	1.08736	12.2706	2.27148e-05	0.0112246	8.9694e-06	5.7204e-05	0
33.8	130.2	0	4.29254	51.7858	0.644707	17.0935	11.5195	0.067248	1.42119	13.1594	4.91688e-05	0.0159677	1.74836e-05	9.84176e-05	0
33.9	130.2	0	3.06957	42.5638	1.52559	19.3999	16.3328	0.193621	2.38442	14.4964	0.000264112	0.0333061	7.6483e-05	0.000320024	0
34	130.2	0	0.931885	28.4032	3.80005	21.8277	24.2561	0.598427	4.3752	15.7225	0.00161345	0.0817322	0.000406046	0.00126338	0
34.1	130.2	0	0.650634	24.8694	4.67584	21.9657	26.223	0.785443	5.02851	15.6932	0.00262263	0.103082	0.000640996	0.00182861	0
34.2	130.2	0	0.530417	23.6882	4.96524	22.0252	26.8897	0.846699	5.24605	15.6927	0.0029457	0.110081	0.000716334	0.00201133	0
30.2	130.3	0	0.811817	26.6248	4.24199	21.8873	25.2404	0.69263	4.70382	15.7006	0.0021145	0.0924609	0.000522798	0.00154586	0
30.3	130.3	0	3.08944	40.2146	1.87651	19.6826	17.5401	0.253613	2.69088	14.6108	0.00043129	0.0404808	0.000118332	0.000448571	0
30.4	130.3	0	4.63788	44.9334	1.34269	18.2333	14.7945	0.1712	2.13035	13.7264	0.00024509	0.0296167	7.00812e-05	0.000287383	0
30.5	130.3	0	3.45745	41.337	1.74531	19.3448	16.8825	0.233187	2.55491	14.4061	0.000384187	0.0378094	0.00010617	0.000408283	0
30.6	130.3	0	1.68417	33.4214	2.87483	21.1207	21.4046	0.425063	3.60536	15.4004	0.000951876	0.0614217	0.000247059	0.000830552	0
30.7	130.3	0	0.306724	20.013	6.09511	21.8987	28.9036	1.11514	6.0414	15.4764	0.00486864	0.140968	0.00115659	0.00297401	0
30.8	130.3	0	0.286643	19.346	6.35008	21.8141	29.2522	1.18322	6.21307	15.3956	0.00551649	0.149017	0.00130343	0.00326766	0
30.9	130.3	0	0.312073	19.0198	6.54059	21.6883	29.3934	1.24397	6.33411	15.2998	0.00632768	0.156587	0.00148627	0.00360001	0
31.1	130.3	0	0.897717	25.1471	4.77088	21.6849	25.9956	0.825016	5.05797	15.5072	0.00316014	0.107664	0.000761173	0.00205148	0
31.2	130.3	0	1.05075	33.6134	2.5938	21.6612	21.4018	0.357703	3.46493	15.8004	0.000603095	0.0545645	0.000165819	0.000629653	0
31.3	130.3	0	2.30067	41.4541	1.57613	20.0076	17.0424	0.196879	2.48506	14.9022	0.000249088	0.0343135	7.36314e-05	0.000318375	0
31.4	130.3	0	2.09196	47.6681	0.834807	19.136	13.8746	0.0869696	1.76412	14.5231	6.06995e-05	0.0201705	2.19811e-05	0.000125627	0
31.5	130.3	0	1.12897	42.3957	1.20603	20.7305	16.639	0.132311	2.25233	15.4873	0.000104916	0.0274936	3.6131e-05	0.000193141	0
31.6	130.3	0	1.18836	43.2797	1.12012	20.5456	16.1728	0.120858	2.15766	15.3888	9.12251e-05	0.0258721	3.20134e-05	0.000175267	0
31.7	130.3	0	1.04957	39.6693	1.53544	21.165	18.0992	0.179489	2.57847	15.6894	0.000173501	0.0336673	5.57008e-05	0.000271257	0
31.8	130.3	0	0.770065	38.7638	1.5527	21.55	18.5735	0.178524	2.63945	15.9374	0.000160878	0.0340768	5.28975e-05	0.000265592	0
31.9	130.3	0	0.361825	32.6287	2.31248	22.597	21.9307	0.288148	3.38891	16.4429	0.000323411	0.0483524	9.90499e-05	0.000448362	0
32	130.3	0	0.0468059	25.1279	3.35225	23.5959	26.1559	0.435014	4.37619	16.8415	0.000505118	0.0672407	0.000153271	0.000678825	0
32.1	130.3	0	0.043409	26.8044	2.85598	23.7211	25.1393	0.34871	4.02597	17.0023	0.0003329	0.0579531	0.000107402	0.000518061	0
32.2	130.3	0	0.243981	37.8961	1.30852	22.4218	18.8596	0.134634	2.55036	16.5546	8.1923e-05	0.0300976	3.13898e-05	0.000188197	0
32.3	130.3	0	0.042291	22.8026	4.06957	23.4121	27.5349	0.567596	4.8721	16.6154	0.000830015	0.0813522	0.000236462	0.000949054	0
32.4	130.3	0	0.00856089	15.9074	6.58092	22.5284	31.4998	1.08936	6.51666	15.7273	0.00264094	0.136113	0.000675993	0.00220906	0
32.5	130.3	0	0.203863	23.4189	4.54819	22.6795	27.1489	0.709682	5.05719	16.1351	0.00166416	0.0951528	0.000428306	0.00141447	0
32.6	130.3	0	0.265462	25.0452	4.13144	22.6695	26.2304	0.626874	4.75175	16.1905	0.00135272	0.085989	0.000353452	0.00120776	0
32.7	130.3	0	0.299768	23.5917	4.68577	22.4465	27.0234	0.754893	5.11333	15.9806	0.00203827	0.0998846	0.000512589	0.00159726	0
32.8	130.3	0	0.0699988	17.6444	6.46763	22.2167	30.3503	1.14187	6.36023	15.5987	0.00392438	0.14259	0.00095407	0.0027095	0
32.9	130.3	0	0.0108487	11.9436	9.20918	20.8698	33.2312	1.90189	8.09979	14.4854	0.0104857	0.229511	0.00243502	0.00582191	0
33	130.3	0	0.0308483	14.5892	7.80778	21.6282	31.9518	1.49151	7.21918	15.0876	0.00653211	0.181804	0.0015465	0.00401182	0
33.1	130.3	0	0.0867098	17.6654	6.55272	22.1184	30.3079	1.17545	6.40378	15.5347	0.00434685	0.146571	0.00104795	0.00289029	0
33.2	130.3	0	0.107433	21.352	5.01257	22.765	28.3334	0.793679	5.41394	16.1135	0.00188556	0.104533	0.000484187	0.00159142	0
33.3	130.3	0	0.150791	23.3237	4.43438	22.848	27.2172	0.674966	5.0085	16.2478	0.00142275	0.0916195	0.000373443	0.00128868	0
33.4	130.3	0	0.0763912	24.5887	3.70819	23.3318	26.4941	0.509695	4.58027	16.6344	0.000730484	0.0746695	0.000209119	0.000847352	0
33.5	130.3	0	0.502662	38.903	1.38894	21.862	18.4389	0.150838	2.54291	16.1791	0.000111338	0.0312257	3.94034e-05	0.000216589	0
33.6	130.3	0	2.50547	54.0151	0.419388	17.4858	10.7507	0.0376175	1.20992	13.5639	1.69742e-05	0.0119992	7.53116e-06	5.37976e-05	0
33.7	130.3	0	5.30164	55.6428	0.418223	15.6972	9.52465	0.0403058	1.09371	12.27	2.33852e-05	0.0113275	9.18311e-06	5.82125e-05	0
33.8	130.3	0	5.78572	56.6617	0.369942	15.2144	8.96435	0.0350269	1.01077	11.9477	1.93664e-05	0.0102731	7.77878e-06	5.06141e-05	0
33.9	130.3	0	4.82182	47.4981	1.05481	17.7086	13.4822	0.126355	1.84415	13.4397	0.000146396	0.02386	4.43813e-05	0.000200652	0
34	130.3	0	1.54141	35.2317	2.45168	21.1428	20.46	0.340819	3.29186	15.4863	0.000607298	0.051982	0.000164922	0.000611745	0
34.1	130.3	0	0.570672	23.7959	4.96886	21.9754	26.8181	0.851191	5.24127	15.6621	0.00303045	0.110607	0.000735089	0.00204434	0
34.2	130.3	0	0.470701	22.8823	5.189	22.0278	27.3374	0.897042	5.40774	15.666	0.00325708	0.115831	0.000788167	0.00217632	0
30.2	130.4	0	1.07905	28.3913	3.88679	21.6738	24.2276	0.6237	4.4169	15.6128	0.00182471	0.0844615	0.000453867	0.00136472	0
30.3	130.4	0	1.97604	34.7178	2.67876	20.8455	20.655	0.391264	3.42681	15.2497	0.000848759	0.0573063	0.000221579	0.00075506	0
30.4	130.4	0	2.99537	39.7829	1.93363	19.7844	17.7836	0.263024	2.74559	14.6688	0.000456534	0.0416574	0.000124688	0.000468379	0
30.5	130.4	0	2.76547	39.0528	2.02151	19.9963	18.2112	0.276825	2.83535	14.796	0.000488946	0.0434468	0.00013303	0.000495808	0
30.6	130.4	0	1.64142	33.1677	2.91772	21.1632	21.5487	0.432837	3.64232	15.4217	0.000979085	0.0623451	0.000253664	0.000849118	0
30.7	130.4	0	0.281158	19.5872	6.23353	21.8757	29.136	1.14891	6.13765	15.4456	0.00512666	0.14487	0.00121549	0.00310019	0
30.8	130.4	0	0.238052	18.6439	6.57146	21.7858	29.6397	1.23602	6.36805	15.3513	0.00589093	0.155072	0.00138911	0.0034561	0
30.9	130.4	0	0.230527	18.4789	6.63153	21.769	29.7275	1.25165	6.4089	15.3341	0.00603156	0.156908	0.00142104	0.00352103	0
31	130.4	0	0.185173	20.5842	5.59041	22.3288	28.6938	0.955042	5.74662	15.7878	0.00309798	0.122138	0.000759083	0.00219934	0
31.1	130.4	0	0.403382	24.9576	4.37941	22.3656	26.2485	0.695853	4.87748	15.9751	0.0018232	0.0932197	0.000460695	0.00145258	0
31.2	130.4	0	0.387882	28.855	3.21395	22.5927	24.0812	0.450752	4.06592	16.2844	0.000755701	0.0664071	0.000208105	0.000790927	0
31.3	130.4	0	0.490785	30.4559	2.92866	22.4247	23.1813	0.402221	3.8266	16.2277	0.000636403	0.0607305	0.00017763	0.000692356	0
31.4	130.4	0	0.413764	30.5432	2.82699	22.5532	23.1275	0.379847	3.77174	16.3239	0.000552031	0.058492	0.000157353	0.00063606	0
31.5	130.4	0	0.386539	32.2888	2.41	22.5642	22.131	0.305488	3.45841	16.4044	0.000363973	0.0502358	0.000109515	0.000482873	0
31.6	130.4	0	0.816496	39.3869	1.48499	21.4282	18.2381	0.169152	2.56853	15.8744	0.000148435	0.0328022	4.92623e-05	0.000250507	0
31.7	130.4	0	0.591132	35.0323	2.05561	22.1049	20.6184	0.253356	3.11528	16.1847	0.000281739	0.0435469	8.65153e-05	0.000394073	0
31.8	130.4	0	0.105176	25.3173	3.61462	23.2313	26.0769	0.498387	4.4871	16.5943	0.000733385	0.0731235	0.000208513	0.000835972	0
31.9	130.4	0	0.0626573	22.4209	4.36548	23.1883	27.7538	0.6363	5.036	16.4458	0.00109983	0.0882063	0.000300986	0.00112711	0
32	130.4	0	0.0201842	19.9101	4.91167	23.2516	29.2343	0.723555	5.46467	16.3831	0.00122667	0.09809	0.000337346	0.00127225	0
32.1	130.4	0	0.00683251	17.2915	5.75992	23.0106	30.7816	0.883965	6.04065	16.1062	0.00163723	0.11501	0.000441703	0.00160623	0
32.2	130.4	0	0.0127872	21.2548	4.20784	23.6508	28.4579	0.57138	5.04804	16.7118	0.000726916	0.0828016	0.000215018	0.000913079	0
32.3	130.4	0	0.0644664	26.068	3.19748	23.516	25.6112	0.412682	4.23887	16.8256	0.000477576	0.0644789	0.000145037	0.000643892	0
32.4	130.4	0	0.0370657	21.305	4.57386	23.2572	28.409	0.666867	5.21022	16.4464	0.00112393	0.0918092	0.000309424	0.00117036	0
32.5	130.4	0	0.0133611	13.883	7.95397	21.658	32.4106	1.49324	7.32213	15.074	0.00582285	0.180569	0.00139371	0.00378923	0
32.6	130.4	0	0.0217919	14.5161	7.72579	21.7313	32.0452	1.44783	7.17481	15.1502	0.00577436	0.176088	0.00137926	0.00371215	0
32.7	130.4	0	0.0503903	18.3962	5.95945	22.5528	30.0018	0.994944	6.06066	15.8519	0.00273259	0.126289	0.000685145	0.00212682	0
32.8	130.4	0	0.0096259	16.2099	6.45104	22.5863	31.3301	1.06029	6.43538	15.779	0.0025221	0.133089	0.000647724	0.00213232	0
32.9	130.4	0	0.00317961	12.5637	8.42249	21.5055	33.2063	1.57087	7.6181	14.9119	0.00553005	0.187334	0.00133871	0.00379767	0
33	130.4	0	0.0148574	14.1405	7.82576	21.7235	32.2784	1.45918	7.24269	15.1278	0.00558278	0.176821	0.00133914	0.00366601	0
33.1	130.4	0	0.0845026	19.7585	5.56577	22.6045	29.2217	0.916699	5.78363	15.9418	0.00247245	0.117844	0.000621705	0.00194224	0
33.2	130.4	0	0.167765	23.7061	4.35194	22.8288	26.9984	0.660318	4.94416	16.2495	0.00138516	0.0899689	0.000363907	0.00125826	0
33.3	130.4	0	0.154081	23.2941	4.45515	22.8322	27.2329	0.680148	5.02038	16.2357	0.00145064	0.0921591	0.000379904	0.00130463	0
33.4	130.4	0	0.112459	26.8399	3.19959	23.2864	25.1884	0.422471	4.18852	16.696	0.000540349	0.064884	0.000159429	0.000678848	0
33.5	130.4	0	0.446077	37.8201	1.50057	22.0666	19.0214	0.165519	2.66385	16.2822	0.000127464	0.0332998	4.43778e-05	0.000238908	0
33.6	130.4	0	1.84431	50.821	0.562985	18.6317	12.3291	0.052731	1.45246	14.2905	2.65711e-05	0.0150788	1.11364e-05	7.4806e-05	0
33.7	130.4	0	3.92632	53.4152	0.517875	16.8957	10.8201	0.0507996	1.27816	13.0821	3.0549e-05	0.0135738	1.17973e-05	7.3129e-05	0
33.8	130.4	0	7.12505	58.2963	0.29932	14.1871	7.94616	0.0277375	0.871281	11.2383	1.45633e-05	0.00862897	5.9995e-06	4.02375e-05	0
33.9	130.4	0	6.39218	51.1823	0.74967	16.2614	11.3391	0.0849145	1.46376	12.5088	8.33369e-05	0.0176833	2.6619e-05	0.000130439	0
34	130.4	0	3.81761	44.465	1.346	18.7178	15.2127	0.168283	2.17493	14.0673	0.000221617	0.0297046	6.47832e-05	0.000275716	0
34.1	130.4	0	0.437284	21.6439	5.61948	21.9151	27.9962	1.00537	5.70142	15.5452	0.00413977	0.128385	0.000989112	0.00259841	0
34.2	130.4	0	0.398979	21.4444	5.64739	21.9546	28.1185	1.00778	5.72718	15.565	0.00407925	0.128588	0.000976062	0.00258268	0
34.3	130.4	0	0.404531	21.9066	5.47352	22.0136	27.8766	0.962598	5.61062	15.6217	0.00368805	0.123332	0.00088724	0.00239932	0
30.2	130.5	0	0.63597	24.3646	4.83345	21.9395	26.4951	0.822905	5.13838	15.6572	0.0028864	0.10737	0.000701411	0.00196164	0
30.3	130.5	0	1.13706	29.3631	3.64946	21.6389	23.6936	0.573188	4.23975	15.623	0.00155431	0.0786962	0.000390872	0.00121279	0
30.4	130.5	0	1.88347	34.7859	2.64063	20.9083	20.6376	0.38232	3.40567	15.298	0.000800221	0.0563675	0.000210307	0.000727746	0
30.5	130.5	0	0.619835	25.2756	4.51402	22.0426	26.0161	0.744491	4.92314	15.7613	0.00231125	0.0984433	0.00057005	0.00167536	0
30.6	130.5	0	0.41022	22.3798	5.29989	22.0694	27.627	0.918426	5.49397	15.6767	0.00333003	0.118241	0.000805809	0.00222747	0
30.7	130.5	0	0.307671	19.6789	6.24115	21.8325	29.0707	1.15639	6.1373	15.4198	0.00530404	0.145902	0.00125498	0.00316518	0
30.8	130.5	0	0.264247	19.1357	6.4014	21.8247	29.3743	1.19306	6.25126	15.3951	0.0055319	0.150066	0.00130742	0.00328608	0
30.9	130.5	0	0.29726	19.837	6.1542	21.8868	28.9989	1.12984	6.0822	15.462	0.00498694	0.142675	0.00118354	0.00303079	0
31	130.5	0	0.342706	24.1619	4.55872	22.4122	26.6993	0.730639	5.01529	15.9781	0.0019537	0.0971491	0.000492079	0.00153908	0
31.1	130.5	0	0.499371	26.8413	3.90546	22.3281	25.1951	0.598762	4.52758	16.019	0.00139816	0.08235	0.00036013	0.0011905	0
31.2	130.5	0	0.236806	25.9688	3.78523	22.8118	25.7139	0.55124	4.52583	16.3261	0.00102232	0.0779206	0.000275361	0.00100226	0
31.3	130.5	0	0.15742	23.2646	4.47592	22.8164	27.2485	0.685348	5.03226	16.2237	0.00147902	0.0927017	0.000386472	0.00132077	0
31.4	130.5	0	0.185795	25.4995	3.81322	22.9294	25.9813	0.550583	4.56967	16.3901	0.000977289	0.0781031	0.000265763	0.000985127	0
31.5	130.5	0	0.392248	30.6721	2.77223	22.5908	23.0519	0.368884	3.73695	16.3563	0.000517147	0.0573491	0.000148785	0.000610822	0
31.6	130.5	0	0.65025	36.8926	1.7757	21.8799	19.5898	0.210327	2.86299	16.0996	0.000206611	0.0382663	6.59833e-05	0.000318083	0
31.7	130.5	0	0.262855	30.0232	2.74577	22.8652	23.3964	0.356762	3.76445	16.5276	0.000451807	0.056568	0.000133622	0.000572803	0
31.8	130.5	0	0.0205173	18.7098	5.45264	22.9921	29.9114	0.843596	5.79835	16.1574	0.00169007	0.110462	0.000448336	0.00157986	0
31.9	130.5	0	0.0330782	20.5732	4.82206	23.1815	28.8331	0.716643	5.37623	16.3642	0.00128149	0.0970589	0.00034815	0.00128502	0
32	130.5	0	0.00494931	15.6908	6.52763	22.6239	31.6718	1.05838	6.50584	15.7789	0.00232785	0.132877	0.000606613	0.00206037	0
32.1	130.5	0	0.00888679	17.654	5.66373	23.0246	30.5603	0.868883	5.97051	16.1321	0.00162621	0.113379	0.000437697	0.00158509	0
32.2	130.5	0	0.0154918	20.1976	4.69529	23.4025	29.0786	0.672117	5.34574	16.4972	0.00102349	0.0929893	0.000288786	0.00113804	0
32.3	130.5	0	0.0884995	28.4061	2.70047	23.4509	24.2412	0.332325	3.84455	16.8798	0.000335006	0.055281	0.00010615	0.000501193	0
32.4	130.5	0	0.0689259	26.4302	3.12117	23.5046	25.3993	0.400328	4.17816	16.833	0.000455431	0.0630633	0.000139011	0.000621863	0
32.5	130.5	0	0.0299944	16.6218	6.64208	22.3032	30.9834	1.15207	6.50449	15.6128	0.00352417	0.143191	0.000869636	0.00259006	0
32.6	130.5	0	0.0133611	13.883	7.95397	21.658	32.4106	1.49324	7.32213	15.074	0.00582285	0.180569	0.00139371	0.00378923	0
32.7	130.5	0	0.0576865	18.1906	6.11584	22.4427	30.0945	1.04018	6.15056	15.7705	0.00307965	0.131229	0.000763596	0.00230042	0
32.8	130.5	0	0.0282142	19.2405	5.33204	22.9862	29.5939	0.825201	5.70551	16.1763	0.00168153	0.108423	0.000444502	0.00155561	0
32.9	130.5	0	0.0129123	17.1763	6.03572	22.7717	30.7888	0.967059	6.17541	15.9441	0.00213629	0.123377	0.000556073	0.00188457	0
33	130.5	0	0.0111283	15.9684	6.63557	22.4629	31.4383	1.11245	6.53913	15.6876	0.00285646	0.138581	0.000723992	0.00231261	0
33.1	130.5	0	0.0893921	21.0745	5.03884	22.8151	28.4991	0.793613	5.44447	16.1365	0.00183026	0.104604	0.00047247	0.00157195	0
33.2	130.5	0	0.173207	24.2015	4.19854	22.8609	26.7186	0.628418	4.83847	16.2911	0.00125897	0.0865208	0.000333763	0.00117621	0
33.3	130.5	0	0.149599	23.203	4.47336	22.8385	27.2852	0.68322	5.03503	16.2365	0.00145684	0.0925095	0.000381547	0.00131042	0
33.4	130.5	0	0.115251	26.8053	3.21921	23.2722	25.2102	0.426466	4.2002	16.6845	0.000552066	0.0652874	0.000162344	0.00068772	0
33.5	130.5	0	0.123001	28.5696	2.78411	23.2908	24.1762	0.351053	3.87504	16.7721	0.000388171	0.0569484	0.000119473	0.000542187	0
33.6	130.5	0	0.480186	38.4223	1.43983	21.9497	18.6981	0.157576	2.59734	16.2225	0.000118851	0.0321688	4.17106e-05	0.000226871	0
33.7	130.5	0	1.28274	41.5942	1.34667	20.7157	17.0669	0.1537	2.37068	15.4389	0.000139129	0.0300574	4.56741e-05	0.000229614	0
33.8	130.5	0	2.82351	49.96	0.708641	18.2447	12.652	0.0726739	1.56973	13.951	4.91387e-05	0.017544	1.80327e-05	0.000105007	0
33.9	130.5	0	3.29585	43.6234	1.4077	19.1229	15.7464	0.175717	2.2623	14.3341	0.000227604	0.0309531	6.68376e-05	0.000286415	0
34	130.5	0	1.77897	36.9282	2.19782	20.84	19.5142	0.297948	3.06304	15.3319	0.000491007	0.0467862	0.000135694	0.000520949	0
34.1	130.5	0	0.292483	19.0026	6.51433	21.7288	29.4173	1.2321	6.32012	15.3262	0.00609962	0.154993	0.00143506	0.00351412	0
34.2	130.5	0	0.310536	19.5574	6.29917	21.8021	29.1292	1.17349	6.17498	15.3951	0.00550145	0.147977	0.00129954	0.00324949	0
34.3	130.5	0	0.340354	20.1933	6.07409	21.8593	28.7902	1.11532	6.02086	15.4562	0.00497882	0.14113	0.0011808	0.00300835	0
34.4	130.5	0	0.372156	21.2046	5.70491	21.9685	28.2562	1.01937	5.77062	15.566	0.00412429	0.129884	0.000986774	0.00261231	0
30.1	130.6	0	0.376505	20.4878	6.00508	21.8392	28.619	1.10202	5.96852	15.453	0.00494819	0.13968	0.0011732	0.00298062	0
30.2	130.6	0	0.471053	22.2445	5.42867	21.9433	27.6699	0.958929	5.56801	15.5855	0.0037815	0.123002	0.000907312	0.002424	0
30.3	130.6	0	0.723787	25.4564	4.54405	21.9173	25.8884	0.758672	4.92635	15.6802	0.00249645	0.10001	0.000611307	0.00175368	0
30.4	130.6	0	0.757007	26.2199	4.32696	21.9293	25.4719	0.709337	4.77129	15.7157	0.00218629	0.0943874	0.000539834	0.00159032	0
30.5	130.6	0	0.66147	25.5464	4.46323	22.0061	25.859	0.735367	4.88101	15.7455	0.00228564	0.0973889	0.000563679	0.00165551	0
30.6	130.6	0	0.686494	26.0384	4.32784	22.0077	25.5884	0.7053	4.78344	15.7642	0.00211013	0.0939775	0.000523064	0.00156021	0
30.7	130.6	0	0.453361	22.571	5.28366	22.0176	27.5078	0.919316	5.47443	15.648	0.0034111	0.118384	0.000823476	0.00225451	0
30.8	130.6	0	0.289372	21.7325	5.3588	22.2289	28.0254	0.916604	5.56199	15.7625	0.00308251	0.117925	0.000752159	0.00214527	0
30.9	130.6	0	0.411348	23.9461	4.7324	22.2549	26.7944	0.778585	5.11418	15.861	0.00232274	0.102401	0.000575788	0.00172173	0
31	130.6	0	0.625293	31.3516	2.83609	22.2173	22.6795	0.390488	3.72527	16.1139	0.000632686	0.0590695	0.000175588	0.000677717	0
31.1	130.6	0	0.893468	34.2283	2.39024	21.793	21.0757	0.317275	3.32911	15.9215	0.000463645	0.0502426	0.000131937	0.000533085	0
31.2	130.6	0	0.200726	25.0899	3.97884	22.8513	26.2135	0.586514	4.67556	16.3193	0.00112369	0.0818872	0.000300617	0.00107931	0
31.3	130.6	0	0.108272	21.4637	4.97203	22.7785	28.2712	0.784606	5.38721	16.1271	0.00184257	0.103557	0.00047411	0.00156562	0
31.4	130.6	0	0.231129	25.5731	3.89511	22.8002	25.9381	0.573091	4.60412	16.3025	0.00109999	0.0803035	0.000294153	0.00105535	0
31.5	130.6	0	0.309504	28.8605	3.10475	22.7513	24.0728	0.42492	4.01278	16.3981	0.000646439	0.0638716	0.000182189	0.000721591	0
31.6	130.6	0	0.450305	31.7266	2.59718	22.4707	22.4613	0.340416	3.58561	16.3128	0.000457212	0.0539579	0.000133033	0.000556689	0
31.7	130.6	0	0.268205	29.9823	2.76411	22.8526	23.4215	0.360337	3.77602	16.5168	0.000461866	0.0569378	0.00013614	0.000580562	0
31.8	130.6	0	0.0699878	22.1818	4.50084	23.1037	27.8883	0.66754	5.11569	16.378	0.00123158	0.0914029	0.000332227	0.00121105	0
31.9	130.6	0	0.069189	24.1525	3.808	23.3391	26.7477	0.526854	4.65682	16.6214	0.000767977	0.0765903	0.000218914	0.000880538	0
32	130.6	0	0.031607	20.3785	4.88462	23.1651	28.9461	0.728961	5.4188	16.3449	0.00131907	0.0983661	0.000357435	0.00131286	0
32.1	130.6	0	0.00482024	15.6145	6.56354	22.6061	31.7142	1.06654	6.52773	15.7638	0.00236062	0.133715	0.000614426	0.00208177	0
32.2	130.6	0	0.000658924	11.5414	8.81588	21.3518	33.8465	1.62707	7.85552	14.7595	0.00511793	0.191648	0.0012575	0.00373283	0
32.3	130.6	0	0.000119043	9.02505	10.7404	20.0879	34.8482	2.22534	8.96199	13.8359	0.00977199	0.256901	0.00230456	0.00607972	0
32.4	130.6	0	0.000726703	11.8319	8.60779	21.4843	33.7195	1.56648	7.73667	14.8581	0.00471131	0.185207	0.00116514	0.00351657	0
32.5	130.6	0	0.00793584	17.7091	5.59845	23.0752	30.5382	0.851116	5.93699	16.1679	0.00153738	0.111615	0.000417003	0.00153185	0
32.6	130.6	0	0.00187316	14.7553	6.80196	22.5567	32.2575	1.09817	6.6969	15.6897	0.00228185	0.136943	0.000601444	0.00208966	0
32.7	130.6	0	0.00441648	17.0021	5.77114	23.06	30.9765	0.875436	6.06745	16.1251	0.00153071	0.114307	0.000418318	0.00155655	0
32.8	130.6	0	0.0122795	22.1358	3.86929	23.7933	27.9265	0.507193	4.82984	16.8481	0.000575757	0.0761969	0.000175987	0.000784258	0
32.9	130.6	0	0.113496	33.8131	1.69161	23.1798	21.0641	0.1811	2.99321	16.9259	0.000120324	0.0371669	4.44031e-05	0.000253929	0
33	130.6	0	0.10048	27.9174	2.86931	23.3801	24.5437	0.362544	3.95868	16.8081	0.000399793	0.058475	0.000123161	0.000559199	0
33.1	130.6	0	0.0512569	24.3388	3.62948	23.4924	26.6304	0.487129	4.56054	16.7357	0.000633372	0.0726939	0.0001861	0.000785328	0
33.2	130.6	0	0.071642	24.2497	3.79064	23.3318	26.6914	0.524223	4.64205	16.6204	0.000764335	0.0762763	0.000217858	0.000876251	0
33.3	130.6	0	0.052981	22.0844	4.42017	23.2189	27.9508	0.643523	5.08465	16.4529	0.00109853	0.0890988	0.000301501	0.00113473	0
33.4	130.6	0	0.0727444	25.6355	3.36868	23.4342	25.8751	0.4454	4.34927	16.7498	0.000560443	0.0678639	0.000166146	0.00071164	0
33.5	130.6	0	0.0511601	24.0683	3.71555	23.4681	26.7907	0.503223	4.61943	16.7074	0.000673948	0.0743994	0.000196439	0.000818568	0
33.6	130.6	0	0.259665	33.5609	2.00411	22.7632	21.3531	0.234554	3.17538	16.6058	0.000211844	0.0425878	6.96108e-05	0.000346985	0
33.7	130.6	0	0.236925	29.3968	2.8506	22.9297	23.7498	0.373388	3.85516	16.5479	0.000483032	0.0585565	0.000142024	0.000603	0
33.8	130.6	0	0.453769	32.4224	2.45146	22.444	22.0679	0.315233	3.47088	16.3223	0.000397354	0.0511002	0.000117645	0.000506243	0
33.9	130.6	0	0.625031	28.3084	3.60581	22.2	24.3671	0.5426	4.28907	15.9834	0.0012031	0.0759215	0.000312772	0.00105638	0
34	130.6	0	0.50337	25.7736	4.23732	22.2558	25.7788	0.672106	4.75645	15.9285	0.00177743	0.0904489	0.000448511	0.00140826	0
34.1	130.6	0	0.231125	17.7849	6.96144	21.6032	30.062	1.35089	6.62532	15.1989	0.00726023	0.169154	0.0016984	0.00403437	0
34.2	130.6	0	0.268633	18.4959	6.70182	21.6744	29.6845	1.28216	6.44791	15.2718	0.00659449	0.16097	0.00154732	0.00373511	0
34.3	130.6	0	0.301688	19.1707	6.4551	21.7432	29.3274	1.21674	6.27942	15.3418	0.00595832	0.153176	0.00140296	0.0034495	0
34.4	130.6	0	0.342298	20.5241	5.93806	21.9147	28.6215	1.07796	5.9307	15.5054	0.00460577	0.136695	0.00109638	0.00284173	0
34.5	130.6	0	0.374678	21.432	5.61763	21.9994	28.1377	0.996475	5.71232	15.5952	0.00392233	0.127216	0.000940955	0.00251823	0
34.6	130.6	0	0.481393	23.097	5.12286	22.0363	27.2202	0.881417	5.36135	15.6794	0.00314855	0.114042	0.000763296	0.0021213	0
30.1	130.7	0	0.587411	23.8657	4.96086	21.9582	26.7752	0.850631	5.23298	15.6526	0.00304643	0.110547	0.000738507	0.00204873	0
30.2	130.7	0	0.440003	22.2492	5.38859	21.9976	27.6817	0.944863	5.54706	15.6229	0.00360282	0.121324	0.00086726	0.00234894	0
30.3	130.7	0	0.646107	24.8868	4.66605	21.9734	26.2153	0.782743	5.02258	15.6992	0.00259891	0.102775	0.000635626	0.00181749	0
30.4	130.7	0	0.928599	27.93	3.93213	21.8156	24.5113	0.627642	4.46932	15.6968	0.00177885	0.085026	0.000444392	0.00135439	0
30.5	130.7	0	1.13201	29.5491	3.59734	21.6465	23.595	0.561668	4.20283	15.6352	0.00148942	0.0774	0.000375822	0.00117701	0
30.6	130.7	0	1.00885	28.6264	3.78278	21.752	24.1184	0.597745	4.35209	15.6768	0.00164232	0.0815829	0.000412166	0.00127221	0
30.7	130.7	0	0.710604	25.9461	4.37667	21.9699	25.6312	0.718183	4.81314	15.7344	0.00221068	0.0954166	0.00054592	0.00160939	0
30.8	130.7	0	0.543419	25.8877	4.24367	22.2007	25.707	0.676479	4.75223	15.8941	0.00183224	0.0908839	0.000460663	0.00143208	0
30.9	130.7	0	0.924925	30.1034	3.34157	21.8635	23.3361	0.500412	4.04614	15.8108	0.00112136	0.0707638	0.000290975	0.000978211	0
31	130.7	0	1.46247	39.4338	1.69689	20.8404	18.2121	0.209108	2.67165	15.4363	0.000245232	0.0366906	7.40959e-05	0.00033089	0
31.1	130.7	0	1.87965	41.8125	1.45237	20.2393	16.911	0.174258	2.4079	15.0905	0.00019	0.0319363	5.86795e-05	0.000271277	0
31.2	130.7	0	0.244216	26.6586	3.59486	22.8325	25.3223	0.513793	4.38995	16.3679	0.000894503	0.0738402	0.000244274	0.00091312	0
31.3	130.7	0	0.176007	24.4529	4.12251	22.8753	26.5763	0.61283	4.78573	16.311	0.00119981	0.084835	0.000319564	0.00113698	0
31.4	130.7	0	0.24788	26.1832	3.74271	22.796	25.5922	0.543822	4.49159	16.3234	0.00100342	0.0770708	0.000270561	0.00098694	0
31.5	130.7	0	0.216291	23.3288	4.60999	22.6321	27.1949	0.725608	5.0929	16.0989	0.00176211	0.0968449	0.000450779	0.00146743	0
31.6	130.7	0	0.305822	25.5034	4.05727	22.6095	25.9683	0.615401	4.68659	16.1661	0.00133828	0.0846196	0.000349168	0.00118924	0
31.7	130.7	0	0.275596	24.9787	4.17204	22.6389	26.2657	0.636795	4.7756	16.1666	0.00140675	0.0870335	0.000365965	0.00123841	0
31.8	130.7	0	0.128279	23.8074	4.19071	22.9917	26.9484	0.618406	4.86053	16.3663	0.00115888	0.0857099	0.000311514	0.00112855	0
31.9	130.7	0	0.120037	23.3607	4.31451	22.9789	27.2035	0.642639	4.94886	16.3397	0.00123924	0.0883456	0.000331131	0.00118544	0
32	130.7	0	0.0241011	20.0116	4.93458	23.2039	29.168	0.732841	5.4678	16.3554	0.00128741	0.0989358	0.000351185	0.00130544	0
32.1	130.7	0	0.00943531	16.6726	6.19204	22.7326	31.0886	0.995372	6.28269	15.8956	0.00219046	0.126347	0.000570636	0.00193715	0
32.2	130.7	0	0.00338855	15.1463	6.73293	22.544	31.9936	1.09835	6.63818	15.701	0.00242492	0.136971	0.000631532	0.00214221	0
32.3	130.7	0	0.000572948	11.3833	8.91293	21.2944	33.926	1.652	7.91132	14.7149	0.00524178	0.194203	0.00128634	0.00380703	0
32.4	130.7	0	6.0391e-06	6.21428	13.5008	18.0067	35.2737	3.40934	10.7225	12.4182	0.0269648	0.408089	0.00608334	0.0132298	0
32.5	130.7	0	0.000482603	11.1733	9.0486	21.2121	34.0277	1.68825	7.98898	14.6519	0.00544059	0.197955	0.00133223	0.00392135	0
32.6	130.7	0	0.000298666	11.298	8.84692	21.3704	34.0471	1.60621	7.87681	14.7563	0.00461239	0.18864	0.00114882	0.00353248	0
32.7	130.7	0	0.0065028	18.6187	5.097	23.3606	30.0341	0.737049	5.64472	16.3985	0.00111853	0.100165	0.000316007	0.00124583	0
32.8	130.7	0	0.00331295	17.3093	5.52533	23.2267	30.8254	0.81411	5.93544	16.2491	0.00127846	0.108275	0.000358302	0.00139209	0
32.9	130.7	0	0.0322504	26.6617	2.79617	23.833	25.2017	0.335317	4.00697	17.0752	0.000299288	0.0568075	9.87916e-05	0.000490398	0
33	130.7	0	0.0189426	24.1555	3.33777	23.8689	26.7041	0.419062	4.43844	16.9896	0.000422496	0.0664917	0.000133942	0.000628978	0
33.1	130.7	0	0.0627088	25.378	3.38729	23.4853	26.0207	0.446193	4.37552	16.7747	0.000550884	0.0681152	0.000164199	0.000708797	0
33.2	130.7	0	0.0417678	23.334	3.88107	23.4796	27.2215	0.530783	4.74759	16.6844	0.000727119	0.0775055	0.000210683	0.00086918	0
33.3	130.7	0	0.0517224	22.6114	4.21741	23.3005	27.6461	0.601429	4.95391	16.5306	0.000956306	0.0847126	0.000266854	0.00103442	0
33.4	130.7	0	0.0711731	25.5176	3.39492	23.4366	25.9439	0.449794	4.36965	16.7465	0.000569211	0.0683597	0.000168478	0.00071982	0
33.5	130.7	0	0.0634201	25.0817	3.48076	23.4587	26.1972	0.463462	4.43976	16.7436	0.000592905	0.0699492	0.000174972	0.000743882	0
33.6	130.7	0	0.177074	31.2874	2.30735	23.0785	22.6196	0.277464	3.46751	16.7362	0.000268185	0.0481505	8.61334e-05	0.000415589	0
33.7	130.7	0	0.0747299	22.7458	4.32235	23.1469	27.564	0.63175	4.99367	16.4307	0.00111238	0.0875829	0.000303141	0.00112664	0
33.8	130.7	0	0.0782796	22.8237	4.31433	23.1342	27.5185	0.631259	4.98463	16.4251	0.00111835	0.0874926	0.000304348	0.00112829	0
33.9	130.7	0	0.197611	21.2015	5.37044	22.3936	28.3582	0.902544	5.5993	15.855	0.00276721	0.116291	0.000683115	0.00202394	0
34	130.7	0	0.211359	21.1104	5.44168	22.337	28.3982	0.923272	5.64055	15.8131	0.00294615	0.118611	0.000723471	0.00210916	0
34.1	130.7	0	0.289726	19.1199	6.45659	21.76	29.3617	1.21464	6.28256	15.3513	0.00588364	0.152843	0.00138631	0.00342383	0
34.2	130.7	0	0.315987	19.4254	6.36647	21.7636	29.1908	1.19391	6.21837	15.3646	0.00575193	0.150482	0.00135605	0.00335456	0
34.3	130.7	0	0.210036	17.319	7.14144	21.5446	30.3053	1.40017	6.74732	15.1432	0.00777813	0.175092	0.00181577	0.00426114	0
34.4	130.7	0	0.286307	19.4546	6.30141	21.8369	29.1984	1.16924	6.18115	15.4148	0.00536249	0.147331	0.00126865	0.00320095	0
34.5	130.7	0	0.336483	20.6656	5.87	21.9516	28.553	1.0584	5.887	15.5354	0.00439929	0.134368	0.00104977	0.00275087	0
34.6	130.7	0	0.417057	22.0989	5.41621	22.0179	27.7706	0.949253	5.56999	15.6315	0.00359794	0.121803	0.000866555	0.00235317	0
34.7	130.7	0	0.488665	23.1973	5.09481	22.0362	27.1645	0.87509	5.34112	15.683	0.00310928	0.11332	0.000754238	0.00210052	0
30.1	130.8	0	0.631541	24.3815	4.82366	21.9473	26.4877	0.820148	5.13245	15.6632	0.00286062	0.107053	0.000695583	0.00194981	0
30.2	130.8	0	0.416724	22.3507	5.31966	22.0534	27.6393	0.92428	5.50578	15.6647	0.00338905	0.11892	0.000819107	0.00225396	0
30.3	130.8	0	0.614711	24.8672	4.64403	22.0156	26.2356	0.775124	5.01293	15.7279	0.00251516	0.101916	0.000616848	0.00178061	0
30.4	130.8	0	0.861961	28.6568	3.68592	21.9126	24.134	0.570606	4.30435	15.7921	0.00143573	0.0786882	0.000365234	0.0011697	0
30.5	130.8	0	1.30794	32.3385	2.9861	21.4653	22.0576	0.439269	3.73095	15.6088	0.000946857	0.0634205	0.000247459	0.000845615	0
30.6	130.8	0	1.66557	34.8423	2.56784	21.0682	20.6483	0.364727	3.37019	15.4166	0.000705726	0.0545745	0.000188357	0.000674208	0
30.7	130.8	0	1.36455	32.8988	2.88127	21.3996	21.7454	0.419734	3.64494	15.5826	0.000876207	0.0611499	0.000230383	0.000798103	0
30.8	130.8	0	1.0092	31.912	2.94857	21.7587	22.3367	0.424147	3.74241	15.8044	0.000827678	0.0621111	0.00022053	0.000786247	0
30.9	130.8	0	1.44123	35.1591	2.43347	21.2287	20.514	0.335772	3.28864	15.5462	0.000579899	0.051525	0.00015857	0.000596177	0
31	130.8	0	2.266	41.5543	1.55631	20.0168	16.9954	0.193436	2.46995	14.9132	0.000240365	0.0339247	7.14138e-05	0.0003113	0
31.1	130.8	0	1.88463	42.0221	1.42535	20.2074	16.8004	0.17013	2.38229	15.0758	0.000182367	0.0314164	5.66207e-05	0.000263824	0
31.2	130.8	0	0.291418	25.886	3.91337	22.6697	25.7565	0.583493	4.59273	16.223	0.0011904	0.0811995	0.000314415	0.00109973	0
31.3	130.8	0	0.11794	22.3507	4.67164	22.8623	27.7732	0.719546	5.18547	16.2193	0.00155861	0.0965529	0.000406999	0.00138895	0
31.4	130.8	0	0.1161	22.1188	4.75148	22.8387	27.9034	0.736847	5.23881	16.194	0.00163344	0.0984105	0.000424701	0.00143572	0
31.5	130.8	0	0.0671788	17.774	6.38538	22.2691	30.2901	1.11775	6.31079	15.6386	0.00371208	0.139861	0.00090629	0.00260884	0
31.6	130.8	0	0.200259	23.3136	4.57663	22.6784	27.2083	0.715456	5.07768	16.1303	0.00168708	0.0957889	0.000433782	0.0014293	0
31.7	130.8	0	0.373374	27.5041	3.56137	22.5817	24.8422	0.518201	4.31953	16.2236	0.00098529	0.0738318	0.000263968	0.000951035	0
31.8	130.8	0	0.340029	31.8809	2.44131	22.6654	22.352	0.308715	3.49891	16.4609	0.000362428	0.0507946	0.000109527	0.000485862	0
31.9	130.8	0	0.234925	29.2488	2.88308	22.9339	23.8347	0.379003	3.88037	16.5448	0.000495967	0.059189	0.000145369	0.000614104	0
32	130.8	0	0.0138847	17.4265	5.93333	22.8148	30.6473	0.944634	6.11052	15.9836	0.00204876	0.121039	0.000535139	0.00182686	0
32.1	130.8	0	0.0103514	16.9079	6.09865	22.7706	30.9539	0.975501	6.22309	15.9312	0.00211971	0.124282	0.00055352	0.00188843	0
32.2	130.8	0	0.0577675	24.0772	3.76012	23.4149	26.7883	0.514019	4.6396	16.6709	0.000713821	0.0754163	0.000206056	0.000845727	0
32.3	130.8	0	0.385389	38.6163	1.34515	22.0721	18.5495	0.142704	2.53347	16.3245	9.69351e-05	0.0305481	3.5463e-05	0.000202384	0
32.4	130.8	0	2.72678e-06	6.08472	13.6322	17.9316	35.3327	3.43312	10.7713	12.3622	0.0259507	0.407441	0.00586162	0.0129791	0
32.5	130.8	0	1.06259e-05	6.92024	12.73	18.6477	35.3209	2.99632	10.1643	12.8383	0.0187556	0.349147	0.00428751	0.0100684	0
32.6	130.8	0	7.0488e-05	8.88249	10.8102	20.0579	34.9494	2.22669	8.99226	13.8075	0.00935761	0.255857	0.00221675	0.0059484	0
32.7	130.8	0	0.00212643	15.5512	6.35719	22.8072	31.8298	0.992987	6.43828	15.8908	0.0018569	0.126332	0.000500194	0.00181156	0
32.8	130.8	0	0.000637263	12.5001	8.06623	21.8446	33.4582	1.40196	7.43341	15.1197	0.00357693	0.167758	0.000908077	0.0029168	0
32.9	130.8	0	0.00491011	18.5446	5.04331	23.4277	30.0916	0.719947	5.62708	16.4397	0.00103599	0.0986127	0.000296677	0.00119504	0
33	130.8	0	0.00102284	14.5176	6.78933	22.6112	32.4421	1.07834	6.70833	15.7125	0.00207018	0.134977	0.000554718	0.0019882	0
33.1	130.8	0	0.0326415	22.2712	4.16068	23.4511	27.8478	0.580165	4.95174	16.6197	0.00083765	0.0828981	0.000239443	0.000965772	0
33.2	130.8	0	0.0216603	20.4278	4.72069	23.322	28.9331	0.684881	5.34024	16.4529	0.00110687	0.0940622	0.0003078	0.00118396	0
33.3	130.8	0	0.371525	35.3557	1.81959	22.4174	20.3807	0.210469	2.97434	16.4306	0.00018632	0.0391651	6.16486e-05	0.000310731	0
33.4	130.8	0	0.299683	34.919	1.81654	22.5871	20.5956	0.20771	2.99771	16.5369	0.000175569	0.0391486	5.90536e-05	0.000303678	0
33.5	130.8	0	0.020428	20.5844	4.63523	23.3719	28.8442	0.665813	5.29005	16.4934	0.00103821	0.0921413	0.000291203	0.00113675	0
33.6	130.8	0	0.0254174	20.7751	4.63887	23.3218	28.7266	0.671518	5.27783	16.4677	0.00108525	0.0925695	0.000301767	0.00116095	0
33.7	130.8	0	0.0297582	18.4671	5.70979	22.7918	30.0151	0.915084	5.9354	16.0137	0.00211117	0.117808	0.000545041	0.00181457	0
33.8	130.8	0	0.0308829	18.7528	5.59044	22.8428	29.8562	0.887894	5.85988	16.0598	0.00198859	0.114943	0.000516185	0.00173899	0
33.9	130.8	0	0.102168	20.4677	5.34978	22.6417	28.821	0.87135	5.63376	15.9949	0.00228372	0.112913	0.00057687	0.00182247	0
34	130.8	0	0.219146	21.7826	5.19324	22.4194	28.0353	0.863252	5.47576	15.8943	0.0025597	0.111931	0.000634846	0.00190586	0
34.1	130.8	0	0.207023	20.6704	5.61143	22.2755	28.6332	0.965479	5.75233	15.7549	0.00324106	0.123345	0.000790805	0.00225946	0
34.2	130.8	0	0.259814	19.8034	6.09768	21.9706	29.0429	1.10649	6.05351	15.5172	0.00462093	0.13974	0.00110175	0.00288512	0
34.3	130.8	0	0.14605	16.8413	7.2079	21.627	30.6125	1.39686	6.80226	15.1794	0.00720558	0.173715	0.00168817	0.00408457	0
34.4	130.8	0	0.199389	17.2793	7.13574	21.5656	30.3364	1.39487	6.74526	15.1555	0.00762578	0.174278	0.00178155	0.0042079	0
34.5	130.8	0	0.290835	19.5408	6.27175	21.8436	29.152	1.16173	6.16075	15.4224	0.00529904	0.146455	0.00125421	0.00317103	0
34.6	130.8	0	0.341471	20.8742	5.79206	21.9766	28.4433	1.0381	5.83455	15.5598	0.00422123	0.131999	0.00100936	0.00266781	0
34.7	130.8	0	0.443033	22.6155	5.25409	22.0415	27.489	0.91058	5.45671	15.6659	0.0033224	0.117368	0.000803488	0.00221482	0
30.1	130.9	0	0.663628	24.539	4.79851	21.9182	26.3936	0.816375	5.1101	15.6485	0.00286546	0.106622	0.000696304	0.00194651	0
30.2	130.9	0	0.417057	22.0989	5.41621	22.0179	27.7706	0.949253	5.56999	15.6315	0.00359794	0.121803	0.000866555	0.00235317	0
30.3	130.9	0	0.588445	24.6897	4.6786	22.0376	26.3386	0.781444	5.04118	15.7369	0.00253383	0.102641	0.000621457	0.00179469	0
30.4	130.9	0	0.916234	28.7871	3.68426	21.855	24.0523	0.572496	4.29491	15.7559	0.0014673	0.0788373	0.000372172	0.00118268	0
30.5	130.9	0	1.8437	35.7064	2.44508	20.882	20.155	0.344286	3.25576	15.3143	0.000650779	0.0520548	0.000174527	0.000631117	0
30.6	130.9	0	2.9649	40.9929	1.73978	19.663	17.1632	0.228877	2.58141	14.6275	0.000352751	0.0376323	9.90344e-05	0.000392179	0
30.7	130.9	0	2.72087	40.2844	1.81518	19.8903	17.5788	0.240029	2.66363	14.7669	0.000374196	0.039144	0.000104767	0.000412659	0
30.8	130.9	0	1.64477	36.7267	2.19847	20.9569	19.6422	0.296272	3.07717	15.4097	0.000475492	0.0467409	0.000132222	0.000513473	0
30.9	130.9	0	1.73538	37.2713	2.12496	20.8439	19.3377	0.284409	3.00757	15.3485	0.000447374	0.0452634	0.000124997	0.000489794	0
31	130.9	0	2.24301	41.6211	1.54317	20.0228	16.9639	0.191162	2.4599	14.9206	0.000234704	0.0336677	6.99705e-05	0.000306665	0
31.1	130.9	0	2.54584	42.8178	1.42612	19.6707	16.2953	0.174537	2.3292	14.7087	0.000207516	0.031359	6.24398e-05	0.000277885	0
31.2	130.9	0	0.515557	29.4806	3.19397	22.3837	23.7279	0.453951	4.01642	16.1596	0.000811357	0.0663813	0.000220238	0.000814773	0
31.3	130.9	0	0.082273	18.4049	6.17049	22.3254	29.9388	1.06948	6.16603	15.7012	0.00346865	0.134598	0.000849523	0.00246695	0
31.4	130.9	0	0.0775508	18.4559	6.11966	22.3663	29.9201	1.05354	6.13728	15.7304	0.00332075	0.132802	0.000816344	0.00239777	0
31.5	130.9	0	0.165549	22.2958	4.85492	22.664	27.7829	0.772216	5.27744	16.0812	0.00191465	0.102035	0.000488079	0.00157592	0
31.6	130.9	0	0.786159	33.5423	2.46908	21.9467	21.4582	0.328643	3.41021	16.0058	0.000480882	0.0517502	0.000136803	0.000552242	0
31.7	130.9	0	1.29448	38.3216	1.82086	21.0958	18.8217	0.227227	2.79998	15.5785	0.000275805	0.0390949	8.2507e-05	0.000362555	0
31.8	130.9	0	1.58808	45.7314	0.945702	19.8297	14.8928	0.0995942	1.92986	14.9603	7.08075e-05	0.0224458	2.5446e-05	0.000143747	0
31.9	130.9	0	3.52782	53.6235	0.489786	17.044	10.7916	0.0469318	1.2582	13.2049	2.61402e-05	0.0131144	1.04535e-05	6.72773e-05	0
32	130.9	0	1.35018	45.4028	0.93443	20.0627	15.0659	0.0969531	1.94189	15.1226	6.52921e-05	0.0223416	2.39874e-05	0.000138914	0
32.1	130.9	0	0.308227	33.7341	2.03567	22.648	21.2786	0.241467	3.18166	16.5286	0.000229404	0.0431572	7.40922e-05	0.000361238	0
32.2	130.9	0	0.124219	27.6127	3.03157	23.264	24.7408	0.394157	4.05715	16.7125	0.000481614	0.0616808	0.000143931	0.000625288	0
32.3	130.9	0	8.40151	63.2098	0.127062	12.1677	5.63363	0.0100835	0.542608	9.90281	3.42984e-06	0.00469703	1.80072e-06	1.53587e-05	0
32.4	130.9	0	0.00190469	16.0239	6.05466	22.9912	31.5845	0.919608	6.26834	16.0332	0.00156081	0.119026	0.000429612	0.0016171	0
32.5	130.9	0	2.39126e-06	6.21477	13.4797	18.0761	35.3813	3.32647	10.6378	12.453	0.0232126	0.390451	0.00526472	0.0119773	0
32.6	130.9	0	2.57655e-05	8.18758	11.4086	19.6519	35.1881	2.4204	9.32947	13.5171	0.010827	0.276753	0.00254725	0.00670221	0
32.7	130.9	0	5.66037e-05	8.93933	10.7243	20.1287	34.9684	2.18275	8.93662	13.8531	0.00871166	0.250228	0.0020756	0.00567613	0
32.8	130.9	0	0.000156351	9.65201	10.1813	20.4794	34.6656	2.02642	8.6344	14.1118	0.00780508	0.234103	0.00186767	0.00516149	0
32.9	130.9	0	0.00121526	13.4111	7.56898	22.1202	32.9657	1.28515	7.14266	15.3425	0.00311073	0.155962	0.000796846	0.00261	0
33	130.9	0	0.00142346	13.5928	7.48525	22.1613	32.8609	1.26761	7.09188	15.3781	0.00306164	0.154206	0.000784535	0.00257148	0
33.1	130.9	0	0.0268625	20.8505	4.62939	23.3131	28.6812	0.670827	5.26807	16.465	0.00109063	0.0924577	0.000302827	0.00116222	0
33.2	130.9	0	0.00984981	16.7451	6.16794	22.7399	31.0457	0.990815	6.26651	15.9037	0.00217974	0.125871	0.00056787	0.00192796	0
33.3	130.9	0	0.109817	27.7919	2.93581	23.3326	24.6255	0.375363	3.99913	16.7689	0.0004318	0.0597752	0.000131337	0.000585555	0
33.4	130.9	0	0.246217	32.5859	2.16894	22.844	21.9086	0.259622	3.31846	16.6219	0.000251148	0.0456176	8.06327e-05	0.000389497	0
33.5	130.9	0	0.110815	28.4065	2.78415	23.3414	24.2629	0.349507	3.88553	16.8014	0.000379169	0.05691	0.000117389	0.000537019	0
33.6	130.9	0	0.047661	24.4135	3.5782	23.5306	26.5836	0.476314	4.53143	16.7655	0.000600965	0.0716232	0.000178059	0.000760986	0
33.7	130.9	0	0.0588282	21.4935	4.68907	23.0841	28.2859	0.703176	5.25073	16.3364	0.00133519	0.0952722	0.000358005	0.00128956	0
33.8	130.9	0	0.0635185	21.7845	4.6094	23.0926	28.1177	0.688107	5.19359	16.3541	0.00129161	0.0936366	0.000347154	0.00125644	0
33.9	130.9	0	0.21248	24.5767	4.17312	22.7721	26.5013	0.629008	4.80197	16.244	0.00130757	0.0864101	0.000344115	0.00119426	0
34	130.9	0	0.316251	27.0778	3.59962	22.6811	25.0846	0.521416	4.36527	16.2774	0.000965895	0.0743729	0.000260206	0.000947742	0
34.1	130.9	0	0.345943	24.0077	4.61683	22.3898	26.7823	0.744426	5.05344	15.9568	0.00203638	0.098667	0.000511123	0.00158384	0
34.2	130.9	0	0.214185	20.8573	5.55178	22.2864	28.5302	0.951768	5.71115	15.7693	0.00315966	0.121812	0.000772021	0.00221536	0
34.3	130.9	0	0.237523	19.3788	6.23747	21.9443	29.2747	1.14037	6.15011	15.484	0.00486839	0.143622	0.0011583	0.00300834	0
34.4	130.9	0	0.129644	16.3209	7.42305	21.5438	30.8808	1.45649	6.94543	15.105	0.00781563	0.180831	0.00182611	0.00435498	0
34.5	130.9	0	0.216888	17.9527	6.84921	21.6836	29.9964	1.31261	6.5541	15.2582	0.00668231	0.164244	0.00156822	0.00380525	0
34.6	130.9	0	0.318479	20.4066	5.94828	21.9448	28.6963	1.07671	5.94235	15.5216	0.00452391	0.136465	0.00107837	0.00281452	0
34.7	130.9	0	0.404531	21.9066	5.47352	22.0136	27.8766	0.962598	5.61062	15.6217	0.00368805	0.123332	0.00088724	0.00239932	0
30.1	131	0	0.61332	24.038	4.92538	21.9388	26.6751	0.843928	5.20458	15.6453	0.00302432	0.109783	0.000733138	0.00203298	0
30.2	131	0	0.770472	25.7253	4.49348	21.8788	25.7315	0.749486	4.88433	15.6628	0.00246924	0.0989465	0.000604594	0.0017332	0
30.3	131	0	0.63264	24.9388	4.63664	21.9966	26.1918	0.774667	5.00477	15.7172	0.00252888	0.101859	0.000619766	0.00178449	0
30.4	131	0	1.01378	28.4457	3.8359	21.7419	24.2143	0.60972	4.38926	15.6631	0.00171304	0.0829303	0.000428515	0.00131046	0
30.5	131	0	2.06788	36.4848	2.35003	20.6685	19.6997	0.329575	3.15934	15.1886	0.000619532	0.0501508	0.000166338	0.000603024	0
30.6	131	0	3.86728	43.62	1.45943	18.8191	15.6292	0.18699	2.27707	14.1083	0.000268315	0.0319809	7.66787e-05	0.00031387	0
30.7	131	0	4.29532	45.2539	1.28219	18.3505	14.7126	0.160051	2.0901	13.8264	0.00021156	0.0284099	6.178e-05	0.000262642	0
30.8	131	0	2.55928	39.6082	1.89773	20.0638	17.9623	0.253038	2.74613	14.8678	0.00040425	0.0408125	0.000112524	0.00043834	0
30.9	131	0	1.8061	37.6811	2.07087	20.7562	19.1085	0.275751	2.95581	15.3005	0.000427284	0.0441783	0.000119815	0.000472665	0
31	131	0	2.39187	40.743	1.69444	20.0386	17.3991	0.216979	2.58317	14.8954	0.000299666	0.0366633	8.65e-05	0.000359548	0
31.1	131	0	3.01077	44.8446	1.22759	19.0928	15.1778	0.14619	2.10925	14.3631	0.000160443	0.0274442	4.94472e-05	0.000228558	0
31.2	131	0	1.29691	35.8479	2.25107	21.3055	20.1597	0.300416	3.1596	15.6302	0.000458385	0.047658	0.00012903	0.000512043	0
31.3	131	0	0.241763	24.2278	4.35429	22.6571	26.6902	0.672307	4.9117	16.1506	0.00153468	0.0909884	0.000396872	0.00132505	0
31.4	131	0	0.253135	24.2884	4.3572	22.633	26.6539	0.674463	4.90923	16.1361	0.0015582	0.0911892	0.000402091	0.00133581	0
31.5	131	0	0.600759	30.941	2.91216	22.2569	22.9092	0.403792	3.78792	16.1261	0.000668679	0.0606113	0.000184638	0.000705923	0
31.6	131	0	1.70385	41.2537	1.49258	20.4377	17.2234	0.179133	2.46182	15.2146	0.000194277	0.0327321	6.01005e-05	0.000278371	0
31.7	131	0	1.8785	42.7205	1.33387	20.1131	16.4353	0.156193	2.29646	15.0359	0.000157175	0.0296677	4.97924e-05	0.000238884	0
31.8	131	0	1.82228	44.7349	1.0877	19.8386	15.3931	0.12012	2.05803	14.92	9.98715e-05	0.0250242	3.3797e-05	0.000177316	0
31.9	131	0	3.81674	54.6853	0.437497	16.6388	10.2501	0.041159	1.17401	12.9442	2.17991e-05	0.0120084	8.92982e-06	5.90406e-05	0
32	131	0	5.8318	58.6157	0.278796	14.6599	8.09969	0.0248351	0.870809	11.61	1.14712e-05	0.00838395	5.03963e-06	3.60411e-05	0
32.1	131	0	3.89477	56.011	0.36901	16.2611	9.63185	0.0334781	1.07181	12.7164	1.59554e-05	0.0106093	6.88861e-06	4.81312e-05	0
32.2	131	0	0.0964572	25.0036	3.67477	23.2515	26.2575	0.508112	4.53655	16.5955	0.000751471	0.0742545	0.000213393	0.000853576	0
32.3	131	0	0.934372	42.3061	1.15815	20.9189	16.6737	0.1241	2.23131	15.6264	9.05649e-05	0.0267072	3.22013e-05	0.000178811	0
32.4	131	0	0.0149029	21.2727	4.25245	23.6007	28.4455	0.582786	5.06661	16.6786	0.000768571	0.083847	0.00022509	0.000941778	0
32.5	131	0	1.41158e-05	7.75385	11.8206	19.3608	35.2999	2.56833	9.56698	13.3137	0.0121982	0.29341	0.00285222	0.00735992	0
32.6	131	0	1.90164e-06	6.05876	13.6561	17.9293	35.3654	3.42164	10.7646	12.3572	0.0249983	0.403788	0.00565434	0.0126783	0
32.7	131	0	1.46594e-06	5.81133	13.9381	17.6813	35.3149	3.59224	10.9858	12.1977	0.0287879	0.429321	0.00648098	0.0141069	0
32.8	131	0	1.18028e-05	7.27042	12.3438	18.9579	35.3284	2.80408	9.90093	13.0434	0.0155019	0.323236	0.00357621	0.00875981	0
32.9	131	0	0.00013322	9.42676	10.3691	20.352	34.7442	2.08829	8.74237	14.0204	0.00832826	0.240948	0.00198476	0.00541856	0
33	131	0	0.000189816	9.98069	9.90913	20.6633	34.5488	1.93766	8.47839	14.2439	0.0070701	0.224327	0.00170301	0.00479774	0
33.1	131	0	0.00327521	13.8935	7.51282	22.0778	32.6135	1.304	7.0887	15.3408	0.00356146	0.158358	0.000893783	0.00279184	0
33.2	131	0	0.00846272	16	6.52481	22.5616	31.4532	1.0747	6.48401	15.7532	0.0025592	0.134582	0.000657141	0.00216261	0
33.3	131	0	0.0275505	19.8042	5.07447	23.1113	29.279	0.766801	5.54681	16.2842	0.00143798	0.10237	0.000386692	0.00139968	0
33.4	131	0	0.0438999	21.5206	4.55759	23.2189	28.28	0.66759	5.18759	16.4294	0.00115252	0.0917582	0.000315539	0.00118186	0
33.5	131	0	0.0657345	24.4837	3.68076	23.3933	26.5519	0.501472	4.57455	16.6729	0.000692913	0.0739543	0.000200272	0.000823953	0
33.6	131	0	0.0258099	20.9986	4.55538	23.3535	28.5965	0.654598	5.22363	16.4988	0.001033	0.0908101	0.000288873	0.00112238	0
33.7	131	0	0.0946442	23.2575	4.2436	23.0916	27.267	0.621417	4.92213	16.4133	0.00111523	0.0862925	0.000302615	0.00111601	0
33.8	131	0	0.156593	26.802	3.35014	23.1065	25.228	0.456525	4.26323	16.5672	0.000659301	0.0681714	0.00018831	0.000761623	0
33.9	131	0	0.532823	30.7545	2.89744	22.3574	23.0142	0.39826	3.79265	16.1911	0.000635116	0.0601716	0.000176933	0.000687408	0
34	131	0	0.47876	30.1781	2.98362	22.445	23.3372	0.41194	3.87073	16.2312	0.000662724	0.0618428	0.000184248	0.000712985	0
34.1	131	0	0.279258	25.5277	4.00333	22.6733	25.9587	0.601144	4.65906	16.2117	0.00125413	0.0831544	0.000329808	0.00114287	0
34.2	131	0	0.200233	21.5437	5.24068	22.4396	28.1737	0.871109	5.51386	15.8992	0.00256697	0.112806	0.00063718	0.00191806	0
34.3	131	0	0.0959351	17.8719	6.49718	22.1198	30.1886	1.16502	6.36407	15.5438	0.00433095	0.145477	0.0010436	0.00287142	0
34.4	131	0	0.201643	18.5325	6.539	21.8641	29.7291	1.21668	6.35506	15.3994	0.00549001	0.152454	0.0012997	0.00330597	0
34.5	131	0	0.178639	17.7714	6.8408	21.7559	30.1261	1.29795	6.55657	15.2993	0.00625997	0.162032	0.00147404	0.00365608	0
34.6	131	0	0.326765	20.2549	6.02603	21.8994	28.7679	1.09959	5.99183	15.4855	0.00477532	0.139202	0.00113505	0.00292383	0
34.7	131	0	0.420321	22.0846	5.42604	22.0099	27.7765	0.952214	5.57588	15.6255	0.00362936	0.12215	0.00087363	0.00236703	0
30.3	131.1	0	0.587242	23.7313	5.00806	21.944	26.8459	0.862449	5.26495	15.6381	0.00314013	0.111909	0.000759854	0.002094	0
30.4	131.1	0	0.805034	26.3459	4.32312	21.8787	25.3912	0.711173	4.76124	15.6846	0.00223156	0.0945685	0.000549761	0.00160744	0
30.5	131.1	0	2.14479	35.6502	2.52949	20.6735	20.1262	0.364697	3.29528	15.16	0.000759651	0.0541196	0.000199833	0.000692956	0
30.6	131.1	0	3.07631	40.2485	1.86944	19.6863	17.5253	0.252263	2.68572	14.6149	0.000426473	0.0403304	0.000117166	0.000445308	0
30.7	131.1	0	3.17276	40.6812	1.81349	19.5816	17.2813	0.243138	2.63153	14.5549	0.000402732	0.0391825	0.000111159	0.000426358	0
30.8	131.1	0	2.15881	37.269	2.22459	20.545	19.2675	0.3075	3.05007	15.1288	0.000550758	0.0475188	0.000149396	0.000553181	0
30.9	131.1	0	1.81053	35.6031	2.45654	20.9131	20.216	0.34595	3.26804	15.333	0.000653356	0.0522786	0.00017525	0.000633958	0
31	131.1	0	2.29369	39.6873	1.84005	20.2229	17.9688	0.240747	2.71758	14.9885	0.000357063	0.0395858	0.000101202	0.000407369	0
31.1	131.1	0	3.6328	45.4101	1.2165	18.6634	14.7747	0.147109	2.06181	14.066	0.00017229	0.0271571	5.20667e-05	0.000233806	0
31.2	131.1	0	3.83644	46.3705	1.12187	18.3955	14.2524	0.133404	1.95815	13.906	0.000148226	0.0252831	4.55081e-05	0.00020948	0
31.3	131.1	0	3.82088	46.409	1.11654	18.3968	14.2364	0.132544	1.95367	13.9086	0.000146387	0.0251809	4.50265e-05	0.000207838	0
31.4	131.1	0	1.29012	37.2962	1.98927	21.1963	19.376	0.255084	2.94425	15.6095	0.000339284	0.0423978	9.89408e-05	0.00041727	0
31.5	131.1	0	1.02033	35.0788	2.28577	21.6126	20.6021	0.301571	3.2254	15.8242	0.000435333	0.0482164	0.000124261	0.000504971	0
31.6	131.1	0	0.977101	36.8439	1.94763	21.5237	19.6367	0.243444	2.95246	15.8328	0.000291974	0.0415289	8.76539e-05	0.000386774	0
31.7	131.1	0	1.04204	37.8117	1.81397	21.3722	19.1076	0.222763	2.82802	15.762	0.000252901	0.0389558	7.71617e-05	0.000349116	0
31.8	131.1	0	0.811415	36.7375	1.88865	21.7059	19.6915	0.231063	2.92965	15.9633	0.000255308	0.0403839	7.85444e-05	0.000359327	0
31.9	131.1	0	0.967494	38.5275	1.67264	21.3714	18.7169	0.199456	2.71487	15.7929	0.000204706	0.0362704	6.44458e-05	0.000305174	0
32	131.1	0	0.469077	33.9889	2.15338	22.3471	21.1844	0.265864	3.22693	16.3181	0.00029359	0.0453777	9.03534e-05	0.000412428	0
32.1	131.1	0	1.68244	46.1168	0.923597	19.6945	14.691	0.0970882	1.89689	14.8755	6.88485e-05	0.0219934	2.47684e-05	0.00014017	0
32.2	131.1	0	1.18982	42.605	1.19786	20.6477	16.5297	0.131641	2.23634	15.4344	0.000105241	0.0273151	3.61323e-05	0.000192479	0
32.3	131.1	0	1.04753	42.277	1.1966	20.8194	16.6984	0.130338	2.25386	15.5493	0.000100663	0.0273571	3.50138e-05	0.000189416	0
32.4	131.1	0	0.0759248	28.2938	2.67283	23.5204	24.2927	0.325752	3.83825	16.9246	0.000316412	0.054736	0.000101483	0.000486821	0
32.5	131.1	0	4.02351e-06	6.0853	13.6377	17.9044	35.2882	3.46708	10.8062	12.3488	0.0276039	0.41496	0.00622289	0.0135243	0
32.6	131.1	0	3.41075e-06	5.72312	14.0362	17.5305	35.1888	3.73721	11.1541	12.1118	0.0350991	0.459117	0.00786662	0.0162004	0
32.7	131.1	0	0.000476945	9.14513	10.8289	19.955	34.6109	2.33866	9.05553	13.7675	0.0127725	0.275025	0.00295718	0.00718649	0
32.8	131.1	0	0.00207671	11.1206	9.41074	20.8784	33.8211	1.87798	8.20649	14.4453	0.00827107	0.222017	0.00195275	0.00510351	0
32.9	131.1	0	0.00314398	11.5654	9.16232	21.0167	33.5949	1.81325	8.05913	14.5552	0.00791939	0.215237	0.00187176	0.00490037	0
33	131.1	0	0.0018995	10.857	9.60236	20.7524	33.9236	1.94163	8.32206	14.3532	0.00893441	0.22945	0.00210052	0.00540384	0
33.1	131.1	0	0.00349383	12.4757	8.51142	21.44	33.2276	1.60316	7.66982	14.8664	0.00587649	0.191093	0.00141561	0.00395446	0
33.2	131.1	0	0.00719354	14.2532	7.51728	21.9979	32.3372	1.33573	7.0732	15.3078	0.00412161	0.162271	0.00101557	0.00302329	0
33.3	131.1	0	0.0128598	14.1959	7.74231	21.7929	32.2766	1.42703	7.1949	15.1746	0.00518921	0.172972	0.0012519	0.00349555	0
33.4	131.1	0	0.0501444	19.4538	5.47071	22.7889	29.4334	0.875294	5.75677	16.0532	0.00206512	0.11349	0.000530977	0.00175125	0
33.5	131.1	0	0.122792	24.6877	3.87952	23.0996	26.4446	0.55368	4.65456	16.4766	0.000922859	0.0788577	0.000254588	0.000968576	0
33.6	131.1	0	0.072682	21.5276	4.76682	22.9898	28.2578	0.726062	5.28504	16.2735	0.00147162	0.0975444	0.000389317	0.00136537	0
33.7	131.1	0	0.178418	24.8507	3.99915	22.9025	26.3507	0.587499	4.70083	16.3456	0.00110462	0.0821057	0.000296689	0.00107354	0
33.8	131.1	0	0.241389	26.8309	3.53938	22.8487	25.2241	0.502548	4.3522	16.3861	0.000854721	0.0726366	0.000234642	0.000885816	0
33.9	131.1	0	0.373374	27.5041	3.56137	22.5817	24.8422	0.518201	4.31953	16.2236	0.00098529	0.0738318	0.000263968	0.000951035	0
34	131.1	0	0.479007	29.5025	3.15159	22.4421	23.7168	0.443894	3.99465	16.2023	0.000765172	0.0653716	0.000209376	0.000786586	0
34.1	131.1	0	0.316928	26.7684	3.69049	22.6645	25.2588	0.539867	4.42883	16.2535	0.00103527	0.0763761	0.000276879	0.000993894	0
34.2	131.1	0	0.131383	21.1207	5.2006	22.6188	28.4441	0.844935	5.52002	16.0049	0.00222898	0.109999	0.000562478	0.00177168	0
34.3	131.1	0	0.0512768	15.3565	7.55456	21.6872	31.5108	1.44115	7.05105	15.1588	0.0064916	0.176799	0.00153398	0.00392885	0
34.4	131.1	0	0.0995495	18.0367	6.43411	22.1415	30.0998	1.14942	6.32243	15.5646	0.00422412	0.14373	0.00101919	0.00281652	0
34.5	131.1	0	0.407358	22.1418	5.38666	22.0419	27.7528	0.940384	5.55231	15.6494	0.00350504	0.120766	0.000845636	0.00231199	0
34.6	131.1	0	0.305128	20.5851	5.85067	22.0062	28.6136	1.04781	5.88111	15.5695	0.00421177	0.13303	0.00100804	0.00267784	0
34.7	131.1	0	0.703917	25.3849	4.55124	21.9373	25.9325	0.759101	4.93444	15.6917	0.00248281	0.100065	0.000608398	0.00174979	0
34.8	131.1	0	0.901105	27.3914	4.07161	21.8239	24.8069	0.657939	4.57154	15.6833	0.00194776	0.0884714	0.000483616	0.00144778	0
30.4	131.2	0	0.530134	22.8981	5.25048	21.9333	27.3043	0.918898	5.43815	15.6015	0.00352993	0.118409	0.000849298	0.00229168	0
30.5	131.2	0	0.417551	21.7273	5.56102	21.9631	27.9631	0.987294	5.66622	15.5808	0.00393229	0.126228	0.000942411	0.00250916	0
30.6	131.2	0	0.338687	20.8872	5.78229	21.9847	28.4383	1.03502	5.8287	15.5657	0.00418541	0.131631	0.00100131	0.00265245	0
30.7	131.2	0	0.470486	23.2748	5.04539	22.0758	27.1308	0.860865	5.31151	15.713	0.0029739	0.111685	0.000723685	0.00203863	0
30.8	131.2	0	1.46912	32.5652	2.99555	21.3211	21.9055	0.444893	3.71948	15.5131	0.0010018	0.063881	0.000259751	0.000871229	0
30.9	131.2	0	1.54425	33.8492	2.73715	21.2135	21.2023	0.395172	3.51447	15.484	0.000806152	0.058168	0.000212909	0.000744897	0
31	131.2	0	2.54534	38.5489	2.07179	20.1804	18.5192	0.283836	2.89338	14.9116	0.000498851	0.0444382	0.000135873	0.000507435	0
31.1	131.2	0	4.49433	47.2621	1.06408	17.9092	13.6712	0.126796	1.86821	13.5797	0.000143543	0.0240767	4.382e-05	0.00020017	0
31.2	131.2	0	8.47253	54.2438	0.53161	14.6784	9.40362	0.0574483	1.15214	11.4472	4.93627e-05	0.013138	1.65138e-05	8.65481e-05	0
31.3	131.2	0	9.81437	56.3957	0.393266	13.5862	8.09966	0.0404734	0.946671	10.7133	3.00459e-05	0.0102299	1.06272e-05	5.99941e-05	0
31.4	131.2	0	3.03875	43.8197	1.35606	19.2365	15.6951	0.166205	2.23012	14.427	0.000201087	0.0299486	6.01978e-05	0.000266028	0
31.5	131.2	0	2.66598	44.8263	1.19261	19.2936	15.2443	0.139361	2.09776	14.5129	0.000142454	0.0268201	4.48986e-05	0.000214339	0
31.6	131.2	0	1.93791	41.4076	1.51878	20.253	17.117	0.185051	2.46377	15.0831	0.000212791	0.0332118	6.4665e-05	0.000291794	0
31.7	131.2	0	1.03882	37.4128	1.8778	21.413	19.3251	0.233014	2.88356	15.775	0.000273789	0.0401843	8.26863e-05	0.000368341	0
31.8	131.2	0	0.726811	34.566	2.23057	21.9627	20.8897	0.28571	3.23062	16.06	0.000365298	0.0469682	0.000107707	0.000461331	0
31.9	131.2	0	1.64192	43.4818	1.19702	20.1652	16.057	0.134604	2.18543	15.1096	0.000117839	0.0271363	3.91415e-05	0.000200239	0
32	131.2	0	2.4782	47.0222	0.937912	19.0235	14.157	0.102115	1.84952	14.4073	8.26348e-05	0.0220037	2.82475e-05	0.000150523	0
32.1	131.2	0	2.15951	48.1846	0.796951	18.9932	13.6093	0.0822666	1.71602	14.4386	5.591e-05	0.019431	2.04697e-05	0.00011856	0
32.2	131.2	0	0.681213	38.5673	1.53744	21.673	18.6686	0.174954	2.64246	16.0207	0.000151606	0.0338313	5.054e-05	0.000258209	0
32.3	131.2	0	1.12721	43.9642	1.03053	20.4867	15.8097	0.108347	2.07182	15.377	7.52879e-05	0.0242416	2.73028e-05	0.000155472	0
32.4	131.2	0	7.02943	63.5172	0.122176	12.6524	5.82669	0.00940718	0.554161	10.2837	2.92294e-06	0.00471439	1.62554e-06	1.45437e-05	0
32.5	131.2	0	0.00161656	13.7093	7.4399	22.1802	32.7902	1.25953	7.06328	15.3962	0.00305559	0.153412	0.000782348	0.00255967	0
32.6	131.2	0	6.19959e-05	8.15186	11.539	19.5182	35.0729	2.52417	9.43977	13.4381	0.0130918	0.292193	0.00303894	0.00757266	0
32.7	131.2	0	0.00196049	11.9004	8.78945	21.3016	33.5469	1.66546	7.83624	14.7492	0.00605671	0.197278	0.00146015	0.00409689	0
32.8	131.2	0	0.00347362	12.412	8.55609	21.4114	33.2544	1.61709	7.69628	14.8452	0.00599958	0.192661	0.00144318	0.00401336	0
32.9	131.2	0	0.000438019	8.25255	11.656	19.3231	34.759	2.70612	9.6077	13.3367	0.0193201	0.324999	0.00440284	0.009739	0
33	131.2	0	0.000257419	8.51466	11.3403	19.6018	34.8165	2.5218	9.36564	13.5158	0.0148782	0.296894	0.00342404	0.00811539	0
33.1	131.2	0	0.00196068	12.6746	8.21446	21.6771	33.2317	1.4867	7.50208	15.0248	0.00459056	0.177534	0.00113091	0.00337398	0
33.2	131.2	0	0.00623961	13.7008	7.83094	21.82	32.6117	1.42085	7.26109	15.1677	0.00469061	0.171463	0.00114511	0.00332316	0
33.3	131.2	0	0.00996631	12.9249	8.49581	21.3499	32.8692	1.65047	7.65472	14.8333	0.00718341	0.198385	0.00169986	0.00443865	0
33.4	131.2	0	0.0431438	18.4104	5.88742	22.6241	30.0105	0.971151	6.02449	15.8999	0.00253192	0.123721	0.000640078	0.00202887	0
33.5	131.2	0	0.111053	23.3268	4.29091	23.0166	27.2246	0.635526	4.9399	16.3643	0.00119655	0.0876534	0.000321335	0.0011618	0
33.6	131.2	0	0.138208	25.371	3.71719	23.0898	26.0522	0.524282	4.53228	16.4974	0.000844785	0.075596	0.000234889	0.000906597	0
33.7	131.2	0	0.231307	26.3059	3.6726	22.8475	25.5226	0.527909	4.45003	16.3645	0.00093442	0.0754267	0.000254244	0.000943723	0
33.8	131.2	0	0.168695	24.5162	4.08142	22.9061	26.5412	0.603048	4.76195	16.3349	0.00115305	0.0838249	0.000308615	0.00110888	0
33.9	131.2	0	0.177995	22.7042	4.73856	22.6754	27.5528	0.748063	5.19499	16.1048	0.00181356	0.0993848	0.000464072	0.00151206	0
34	131.2	0	0.265237	26.0606	3.81293	22.7442	25.6606	0.559984	4.53321	16.2821	0.00107696	0.0787474	0.000287869	0.00103201	0
34.1	131.2	0	0.186156	23.5547	4.45532	22.7503	27.0786	0.686092	5.00363	16.1893	0.00152631	0.0926645	0.000396566	0.00133835	0
34.2	131.2	0	0.025991	15.8172	7.02789	22.1129	31.4034	1.25196	6.74458	15.4539	0.00418534	0.154103	0.00102053	0.00293743	0
34.3	131.2	0	0.0113203	13.3659	8.23803	21.5001	32.663	1.57387	7.49662	14.9494	0.00648523	0.189628	0.0015431	0.00411112	0
34.4	131.2	0	0.118977	18.3729	6.35651	22.1285	29.9022	1.13687	6.26435	15.5691	0.00424728	0.142459	0.00102308	0.00280743	0
34.5	131.2	0	0.452315	23.8899	4.80462	22.1755	26.8106	0.799982	5.15345	15.804	0.002513	0.104781	0.000618699	0.00181127	0
34.6	131.2	0	0.401357	21.9207	5.46368	22.0216	27.8709	0.959621	5.60474	15.6276	0.00365617	0.122982	0.000880065	0.00238529	0
34.7	131.2	0	1.66932	32.7061	3.03105	21.1561	21.7892	0.456445	3.72517	15.3993	0.00109235	0.0650006	0.000280267	0.000915949	0
34.8	131.2	0	2.48724	36.9919	2.34071	20.3531	19.3477	0.332968	3.11734	14.9775	0.00066851	0.0501887	0.000177118	0.000624077	0
30.5	131.3	0	0.387855	20.7842	5.89862	21.8685	28.4622	1.07429	5.8959	15.4833	0.00469439	0.136409	0.00111557	0.00286423	0
30.6	131.3	0	0.341193	20.9925	5.74332	21.9969	28.3827	1.02496	5.80246	15.5778	0.0040994	0.130461	0.000981773	0.00261195	0
30.7	131.3	0	0.44646	22.6007	5.26396	22.0335	27.4953	0.913489	5.46262	15.6599	0.00335175	0.117706	0.000810102	0.00222798	0
30.8	131.3	0	1.30189	30.7309	3.37011	21.494	22.9237	0.518225	4.01679	15.5694	0.00131322	0.0723353	0.00033375	0.00106506	0
30.9	131.3	0	1.56766	31.7103	3.23122	21.259	22.3421	0.495782	3.88512	15.4366	0.00126496	0.0695564	0.000321167	0.00102167	0
31	131.3	0	1.08737	27.8788	4.03746	21.648	24.4986	0.658322	4.52268	15.5763	0.00204678	0.0883948	0.000504989	0.00148077	0
31.1	131.3	0	3.56643	39.9202	1.98045	19.4503	17.5853	0.275975	2.74892	14.4284	0.000529935	0.0428048	0.000141667	0.000509122	0
31.2	131.3	0	4.50435	44.2662	1.42005	18.4017	15.1595	0.183408	2.20826	13.8247	0.000273994	0.0311887	7.75099e-05	0.000311723	0
31.3	131.3	0	3.05011	40.3163	1.85534	19.6936	17.4958	0.249577	2.67541	14.623	0.000416983	0.0400311	0.000114866	0.000438847	0
31.4	131.3	0	0.491737	25.975	4.1612	22.2886	25.6717	0.65419	4.70666	15.9589	0.00167181	0.0884807	0.000424146	0.00135073	0
31.5	131.3	0	0.886005	30.7719	3.15156	21.9055	22.977	0.460503	3.91271	15.8664	0.000941585	0.0663668	0.000248562	0.000868678	0
31.6	131.3	0	0.959004	31.3788	3.04692	21.8203	22.6349	0.442022	3.82361	15.8283	0.000885802	0.064189	0.000234763	0.000827521	0
31.7	131.3	0	0.67854	28.5644	3.57979	22.1346	24.2181	0.539815	4.26002	15.9466	0.00121298	0.0755205	0.000314582	0.00105653	0
31.8	131.3	0	0.610261	27.734	3.75407	22.2013	24.6851	0.573107	4.39723	15.9628	0.00133639	0.0793211	0.000344312	0.00113868	0
31.9	131.3	0	1.42706	34.8104	2.49815	21.261	20.7042	0.3475	3.34142	15.556	0.000617122	0.0528815	0.000167714	0.000622945	0
32	131.3	0	3.17683	49.7688	0.748609	18.0931	12.6924	0.0786642	1.59648	13.8267	5.77745e-05	0.0182161	2.05028e-05	0.000114783	0
32.1	131.3	0	1.95287	43.8632	1.20752	19.8911	15.8328	0.13795	2.16719	14.9198	0.000128399	0.0272498	4.17487e-05	0.000207776	0
32.2	131.3	0	0.230451	30.9648	2.47789	22.9351	22.8395	0.308876	3.57326	16.6179	0.000339203	0.0513746	0.000104594	0.000477214	0
32.3	131.3	0	0.196303	30.2487	2.57251	23.0398	23.2384	0.322308	3.66471	16.6632	0.000357008	0.0531156	0.000109803	0.000498768	0
32.4	131.3	0	2.10464	52.2124	0.496843	18.1523	11.6403	0.0456661	1.34451	13.9896	2.19222e-05	0.0136815	9.416e-06	6.49626e-05	0
32.5	131.3	0	0.00525356	15.6684	6.55927	22.599	31.677	1.06813	6.5221	15.7618	0.00239095	0.13388	0.000620984	0.00209459	0
32.6	131.3	0	0.00330538	14.2716	7.26949	22.2258	32.4321	1.23767	6.94816	15.4539	0.003162	0.151385	0.000802263	0.00257119	0
32.7	131.3	0	0.0170383	14.9396	7.38232	21.9719	31.8881	1.33403	6.97164	15.3236	0.00458537	0.16285	0.00111396	0.00317565	0
32.8	131.3	0	0.0083882	12.5776	8.68498	21.2455	33.0397	1.7038	7.77096	14.7507	0.00761386	0.20436	0.00179701	0.00464916	0
32.9	131.3	0	0.00189131	9.78803	10.4909	20.1175	34.2281	2.28568	8.8831	13.907	0.0139117	0.273198	0.00320294	0.00744665	0
33	131.3	0	0.000488507	9.41269	10.5866	20.1328	34.5504	2.24062	8.90264	13.8905	0.0113693	0.262584	0.00264758	0.00660472	0
33.1	131.3	0	0.000991695	11.4164	9.00662	21.2009	33.8339	1.70525	7.96409	14.6595	0.00598183	0.20076	0.00144837	0.00412517	0
33.2	131.3	0	0.00129498	11.7932	8.77165	21.3413	33.6516	1.64129	7.82727	14.7676	0.00559123	0.194005	0.00135898	0.00391074	0
33.3	131.3	0	0.0162502	14.409	7.68868	21.7951	32.1422	1.42207	7.15793	15.186	0.00530875	0.172713	0.001277	0.00352779	0
33.4	131.3	0	0.0324265	16.3065	6.84263	22.1785	31.1307	1.21011	6.6239	15.5178	0.00399088	0.149633	0.000974902	0.00281932	0
33.5	131.3	0	0.0980772	18.1495	6.37284	22.1765	30.045	1.1319	6.28444	15.5922	0.00406648	0.141725	0.000983666	0.0027427	0
33.6	131.3	0	0.181279	21.1968	5.32862	22.4453	28.3708	0.888578	5.57866	15.89	0.002632	0.114741	0.000652818	0.0019615	0
33.7	131.3	0	0.304791	23.6965	4.65767	22.4465	26.9647	0.749009	5.09298	15.9845	0.00201133	0.0992293	0.000506243	0.00158097	0
33.8	131.3	0	0.248461	22.7232	4.90104	22.4689	27.5142	0.798083	5.27328	15.9636	0.00221276	0.104709	0.000554202	0.00170903	0
33.9	131.3	0	0.207775	21.0156	5.4714	22.332	28.4507	0.930001	5.66114	15.8062	0.0029842	0.119361	0.000732278	0.00213019	0
34	131.3	0	0.282622	25.218	4.10769	22.6415	26.1312	0.623731	4.72921	16.1776	0.00135486	0.085594	0.000353569	0.00120484	0
34.1	131.3	0	0.0942279	20.2097	5.42114	22.6363	28.968	0.885567	5.68476	15.981	0.00233409	0.114464	0.00058906	0.001857	0
34.2	131.3	0	0.00632202	11.3651	9.49054	20.7323	33.5382	1.97113	8.27042	14.3702	0.01074	0.236557	0.00249415	0.00600381	0
34.3	131.3	0	0.0149936	14.062	7.87839	21.69	32.312	1.47571	7.27447	15.1028	0.00574523	0.17873	0.00137548	0.00374059	0
34.4	131.3	0	0.0893921	21.0745	5.03884	22.8151	28.4991	0.793613	5.44447	16.1365	0.00183026	0.104604	0.00047247	0.00157195	0
34.5	131.3	0	0.511144	24.7324	4.58466	22.1596	26.3399	0.752813	4.99217	15.8233	0.00226555	0.0994461	0.00056102	0.00167071	0
34.6	131.3	0	0.466426	24.0984	4.74924	22.1728	26.6943	0.788012	5.11305	15.8096	0.00244895	0.103428	0.000603791	0.00177518	0
34.7	131.3	0	1.48971	29.8101	3.68317	21.3288	23.3702	0.591877	4.22405	15.418	0.001788	0.0805647	0.000442947	0.00131314	0
34.8	131.3	0	2.59075	36.7157	2.41176	20.3093	19.47	0.347741	3.16637	14.935	0.000735739	0.0518167	0.00019298	0.000664707	0
34.9	131.3	0	4.03943	41.7755	1.73462	18.9823	16.5261	0.234961	2.51246	14.1559	0.000411756	0.0376698	0.000112221	0.000420011	0
31	131.4	0	0.889444	25.6094	4.61438	21.7305	25.756	0.785755	4.95104	15.5549	0.00283432	0.103097	0.000686938	0.00189702	0
31.1	131.4	0	1.84054	32.2126	3.19828	21.0385	22.0128	0.494943	3.83402	15.2964	0.00132111	0.0692486	0.000333127	0.00103947	0
31.2	131.4	0	2.09558	33.9878	2.86383	20.7971	21.0155	0.430259	3.55886	15.1872	0.00104011	0.0616665	0.000266442	0.000866833	0
31.3	131.4	0	1.07373	29.237	3.65108	21.6992	23.7756	0.571305	4.24909	15.6614	0.00152097	0.0785417	0.000383539	0.00119932	0
31.4	131.4	0	0.251571	19.628	6.15735	21.9573	29.1379	1.12123	6.09445	15.5019	0.00473432	0.141437	0.00112761	0.00294052	0
31.5	131.4	0	0.149471	18.8613	6.23844	22.1135	29.6182	1.11595	6.17688	15.5779	0.00423838	0.140267	0.00101935	0.00277692	0
31.6	131.4	0	0.0929389	16.7656	7.04041	21.8427	30.7383	1.31906	6.70938	15.3176	0.00577742	0.163359	0.00136962	0.00353674	0
31.7	131.4	0	0.158683	19.2175	6.10573	22.1559	29.427	1.08288	6.0884	15.6198	0.00399854	0.136525	0.000964661	0.00265659	0
31.8	131.4	0	0.352165	23.8388	4.68513	22.3592	26.8719	0.76105	5.09756	15.9293	0.00214197	0.1005	0.000535354	0.00163975	0
31.9	131.4	0	0.835622	30.2727	3.24419	21.9638	23.2576	0.477358	3.98915	15.8891	0.000996622	0.0683258	0.000262032	0.000907678	0
32	131.4	0	2.12416	38.865	1.94092	20.4212	18.4303	0.256534	2.81775	15.1016	0.000391936	0.0416066	0.000110277	0.000437967	0
32.1	131.4	0	1.45867	41.6305	1.38641	20.5708	17.0418	0.16102	2.38826	15.3313	0.000155349	0.0307565	4.99034e-05	0.000243745	0
32.2	131.4	0	1.7283	42.9716	1.27467	20.1809	16.3177	0.146421	2.2534	15.0981	0.0001377	0.028577	4.46157e-05	0.000220781	0
32.3	131.4	0	1.51352	46.9153	0.822948	19.6645	14.2884	0.0833297	1.80008	14.8916	5.24108e-05	0.0201779	1.98224e-05	0.000118837	0
32.4	131.4	0	14.1638	65.1865	0.0538889	9.11608	3.50587	0.003938	0.305848	7.66164	1.10428e-06	0.00244337	6.6317e-07	6.42781e-06	0
32.5	131.4	0	0.940675	44.498	0.927699	20.5595	15.5129	0.0937638	1.9854	15.4594	5.73148e-05	0.0224504	2.19388e-05	0.000132761	0
32.6	131.4	0	0.0180962	19.1062	5.22444	23.1268	29.6978	0.78882	5.66532	16.2645	0.00144562	0.104866	0.000390738	0.00142743	0
32.7	131.4	0	0.00833609	12.5144	8.72758	21.2183	33.0657	1.71775	7.79709	14.7305	0.00776748	0.206015	0.00183128	0.0047171	0
32.8	131.4	0	0.00436222	13.1623	8.08836	21.6927	32.9039	1.48226	7.41831	15.0603	0.00497826	0.177863	0.00121249	0.0034986	0
32.9	131.4	0	0.00572106	14.0251	7.59237	21.9761	32.476	1.34787	7.12249	15.2828	0.0040973	0.163412	0.00101171	0.00303044	0
33	131.4	0	0.000824779	10.6515	9.59476	20.8103	34.1263	1.89566	8.30826	14.3757	0.00767973	0.222151	0.00182799	0.00493945	0
33.1	131.4	0	0.000366398	9.62532	10.345	20.3235	34.546	2.12975	8.74654	14.0176	0.00962883	0.248114	0.00226529	0.00589547	0
33.2	131.4	0	0.00124318	11.8624	8.70848	21.3857	33.6307	1.61955	7.79092	14.799	0.00538819	0.191552	0.00131373	0.00381437	0
33.3	131.4	0	0.0235036	15.362	7.25005	22.0015	31.6385	1.31055	6.88278	15.3617	0.00459509	0.160552	0.00111375	0.0031482	0
33.4	131.4	0	0.0135769	13.8771	7.96305	21.6504	32.4106	1.49684	7.3274	15.0689	0.00586982	0.181008	0.00140412	0.0038092	0
33.5	131.4	0	0.0520916	15.6792	7.37882	21.7855	31.3581	1.38836	6.94037	15.2359	0.00594112	0.170566	0.0014104	0.00368358	0
33.6	131.4	0	0.129928	19.2196	6.00718	22.269	29.4554	1.047	6.0371	15.6956	0.0035721	0.132319	0.000869555	0.00247206	0
33.7	131.4	0	0.319442	23.2157	4.85388	22.3589	27.2202	0.796967	5.21952	15.9062	0.00231771	0.104517	0.000576514	0.00174287	0
33.8	131.4	0	0.311209	23.2613	4.82348	22.3827	27.1987	0.78868	5.20167	15.9242	0.00225445	0.103604	0.000562161	0.00171148	0
33.9	131.4	0	0.272037	21.8288	5.28831	22.2851	27.9834	0.896064	5.52064	15.8044	0.00289609	0.115598	0.000710135	0.00205826	0
34	131.4	0	0.214612	24.5606	4.18335	22.7645	26.51	0.631494	4.80793	16.238	0.00132049	0.0866695	0.000347118	0.00120174	0
34.1	131.4	0	0.165992	23.1909	4.52781	22.7769	27.2871	0.698431	5.06197	16.1935	0.00155216	0.0940709	0.000403363	0.00136194	0
34.2	131.4	0	0.0708473	19.4838	5.6075	22.6353	29.3865	0.92034	5.82108	15.9514	0.00242538	0.118248	0.000612097	0.00193054	0
34.3	131.4	0	0.0593761	19.0989	5.70292	22.6373	29.6104	0.937238	5.89165	15.9371	0.002456	0.120078	0.000620379	0.00196158	0
34.4	131.4	0	0.0629605	19.156	5.70254	22.6224	29.574	0.939303	5.88792	15.9294	0.00249003	0.120298	0.000627815	0.00197579	0
34.5	131.4	0	0.236034	21.0753	5.51317	22.261	28.4017	0.946377	5.67885	15.7602	0.00317876	0.121233	0.000775628	0.0022147	0
34.6	131.4	0	0.418691	23.3749	4.94418	22.1786	27.0976	0.830426	5.25464	15.7875	0.00267983	0.108223	0.000657459	0.00190433	0
34.7	131.4	0	0.766772	24.8717	4.77015	21.8152	26.1837	0.8166	5.0751	15.5885	0.00296948	0.106659	0.000718918	0.00198006	0
34.8	131.4	0	1.8063	33.2541	2.94857	21.0341	21.4682	0.442321	3.64948	15.3315	0.00105038	0.0632755	0.00026986	0.000884773	0
34.9	131.4	0	3.44166	40.2291	1.91637	19.4841	17.4552	0.26339	2.70246	14.4652	0.000479835	0.0414004	0.000129685	0.000476966	0
31.1	131.5	0	1.08453	26.9421	4.31339	21.6084	24.9953	0.722858	4.71719	15.5156	0.00249369	0.0957996	0.000607543	0.00170715	0
31.2	131.5	0	0.717916	23.7948	5.1018	21.7722	26.7637	0.896929	5.30851	15.5214	0.003594	0.116	0.000861598	0.00228279	0
31.3	131.5	0	0.482085	21.3445	5.79271	21.7924	28.1263	1.05796	5.80941	15.4512	0.00475676	0.134733	0.00112824	0.00286114	0
31.4	131.5	0	0.237678	18.7483	6.52261	21.8099	29.5887	1.22169	6.33617	15.3712	0.00572764	0.153336	0.00135227	0.00338606	0
31.5	131.5	0	0.140341	16.2554	7.4936	21.4821	30.8931	1.48426	6.98963	15.0622	0.00831591	0.184559	0.00193853	0.00454549	0
31.6	131.5	0	0.0816782	14.0874	8.47978	21.0341	31.9631	1.77929	7.64495	14.6877	0.0120202	0.221177	0.00277532	0.00608473	0
31.7	131.5	0	0.129711	15.7246	7.74188	21.3638	31.1512	1.55963	7.15408	14.9649	0.00928657	0.193958	0.0021577	0.00494605	0
31.8	131.5	0	0.30228	19.8132	6.17339	21.8707	29.0072	1.1362	6.09378	15.4504	0.00507052	0.143457	0.00120232	0.00306536	0
31.9	131.5	0	0.996094	27.8587	3.9928	21.7406	24.5329	0.644275	4.50288	15.6411	0.00191221	0.0868551	0.000474662	0.00141909	0
32	131.5	0	1.47492	35.0488	2.46654	21.2077	20.5686	0.34246	3.311	15.5264	0.000605603	0.0522481	0.000164735	0.000613036	0
32.1	131.5	0	1.81231	37.0339	2.18717	20.807	19.4525	0.296467	3.05107	15.3118	0.000489015	0.0465793	0.000135114	0.000518535	0
32.2	131.5	0	1.84528	43.7391	1.20404	19.983	15.9074	0.13683	2.17325	14.9836	0.000124782	0.0272112	4.08587e-05	0.000205222	0
32.3	131.5	0	3.86981	51.5315	0.646666	17.3576	11.721	0.0667951	1.44202	13.3482	4.7054e-05	0.0160935	1.6983e-05	9.7255e-05	0
32.4	131.5	0	7.12588	59.8378	0.234994	13.7464	7.29152	0.0206788	0.768048	10.9673	9.32406e-06	0.00727133	4.15171e-06	3.01874e-05	0
32.5	131.5	0	2.3754	49.7309	0.690931	18.5476	12.8202	0.0693761	1.5764	14.1716	4.35472e-05	0.0173417	1.64917e-05	9.94464e-05	0
32.6	131.5	0	0.221545	29.0327	2.91096	22.9678	23.9553	0.382903	3.90764	16.5601	0.000500535	0.0596983	0.000146754	0.000620143	0
32.7	131.5	0	0.0315261	16.3228	6.82272	22.1947	31.1266	1.20338	6.61277	15.529	0.00392364	0.148866	0.000959891	0.00278843	0
32.8	131.5	0	0.0224158	18.5497	5.56091	22.9218	29.9934	0.871146	5.85975	16.1037	0.00182979	0.113288	0.000480841	0.00166242	0
32.9	131.5	0	0.0469812	22.073	4.37551	23.2706	27.9597	0.631412	5.06471	16.4877	0.00103987	0.0879297	0.000287787	0.00109924	0
33	131.5	0	0.00874662	17.1771	5.9007	22.9013	30.8238	0.923345	6.11288	16.0292	0.00184663	0.11895	0.000490196	0.00172864	0
33.1	131.5	0	0.00142445	12.6768	8.13103	21.7532	33.2755	1.4495	7.45843	15.0725	0.00418113	0.173267	0.00104048	0.00318684	0
33.2	131.5	0	0.00320803	13.8994	7.50295	22.0857	32.6135	1.3005	7.08348	15.3461	0.00353142	0.157977	0.000887066	0.00277709	0
33.3	131.5	0	0.031974	16.3147	6.83268	22.1866	31.1286	1.20674	6.61834	15.5234	0.00395714	0.149249	0.000967371	0.00280384	0
33.4	131.5	0	0.0365096	16.5047	6.78264	22.1895	31.0154	1.19878	6.58272	15.5335	0.00397287	0.148464	0.000969938	0.00279882	0
33.5	131.5	0	0.0764447	16.7329	6.97115	21.9286	30.7887	1.28805	6.67242	15.3725	0.00527963	0.159409	0.00125905	0.00333814	0
33.6	131.5	0	0.136101	18.6482	6.29152	22.1185	29.7415	1.12576	6.21591	15.5731	0.00425224	0.141308	0.00102319	0.00279433	0
33.7	131.5	0	0.442419	23.2665	5.01392	22.1233	27.1461	0.850125	5.29618	15.7455	0.00285432	0.110455	0.000696887	0.00198619	0
33.8	131.5	0	0.286502	21.8708	5.29953	22.2562	27.9538	0.901217	5.52381	15.7862	0.00296334	0.116185	0.00072508	0.00208681	0
33.9	131.5	0	0.131011	17.8832	6.63716	21.9587	30.1313	1.22058	6.43867	15.4377	0.00510164	0.15227	0.00121512	0.00319044	0
34	131.5	0	0.0526253	17.3769	6.47859	22.2777	30.5257	1.13202	6.3801	15.6279	0.00367819	0.141299	0.000900437	0.00261593	0
34.1	131.5	0	0.0990768	20.3855	5.37002	22.6428	28.8683	0.875087	5.64879	15.9924	0.00229337	0.113323	0.000579311	0.00183031	0
34.2	131.5	0	0.103374	21.5158	4.93003	22.811	28.2454	0.773463	5.36363	16.1512	0.00177439	0.102385	0.000458476	0.00152851	0
34.3	131.5	0	0.125086	23.0462	4.44489	22.9197	27.3802	0.671692	5.03164	16.2863	0.00136537	0.0914076	0.000360951	0.00126437	0
34.4	131.5	0	0.0819421	20.5788	5.20217	22.7738	28.7785	0.828568	5.55505	16.0887	0.00197832	0.10837	0.000507571	0.00166532	0
34.5	131.5	0	0.106667	17.3001	6.82944	21.9187	30.4544	1.26478	6.57008	15.3886	0.00535131	0.157168	0.0012728	0.00332899	0
34.6	131.5	0	0.104376	17.0385	6.95214	21.8597	30.5855	1.29948	6.64907	15.3395	0.00568716	0.161231	0.00134853	0.00348158	0
34.7	131.5	0	0.43476	20.9396	5.89812	21.8082	28.3569	1.08087	5.88741	15.4478	0.0048831	0.137343	0.00115753	0.00293149	0
34.8	131.5	0	0.764762	25.5991	4.52972	21.8766	25.8002	0.757818	4.91018	15.6568	0.00252396	0.0999	0.000617179	0.00176151	0
34.9	131.5	0	2.04572	34.5206	2.73749	20.8066	20.7448	0.404001	3.46608	15.2141	0.000912721	0.0587033	0.000236539	0.000792117	0
31.3	131.6	0	0.882038	26.2278	4.41287	21.7817	25.432	0.736608	4.81247	15.6124	0.00246061	0.097438	0.000601573	0.00171404	0
31.4	131.6	0	0.481442	22.9666	5.17068	22.0203	27.2887	0.893523	5.39341	15.6638	0.00324511	0.115434	0.000785272	0.00216792	0
31.5	131.6	0	0.151169	16.631	7.33197	21.5494	30.7031	1.43785	6.88211	15.1205	0.00779066	0.178917	0.00181984	0.0043202	0
31.6	131.6	0	0.0934626	15.6328	7.64921	21.5013	31.266	1.50727	7.09914	15.0502	0.0080253	0.186286	0.00187473	0.00449239	0
31.7	131.6	0	0.106565	16.2156	7.39079	21.6148	30.9714	1.43378	6.92944	15.1471	0.00725306	0.177504	0.00170047	0.00415221	0
31.8	131.6	0	0.211853	18.7827	6.44821	21.8897	29.5953	1.19347	6.29356	15.4257	0.00529634	0.149761	0.00125569	0.00321403	0
31.9	131.6	0	0.571482	24.6181	4.6861	22.0561	26.3822	0.781914	5.04938	15.7472	0.00252015	0.1027	0.000618549	0.00179082	0
32	131.6	0	1.16856	30.2873	3.42275	21.617	23.1902	0.525423	4.07153	15.6412	0.00131193	0.0732785	0.000334199	0.0010733	0
32.1	131.6	0	0.746417	28.9401	3.52965	22.0564	24.0012	0.532444	4.21163	15.905	0.00120614	0.0745932	0.000312358	0.00104544	0
32.2	131.6	0	0.552335	26.9013	3.94232	22.2485	25.1523	0.610204	4.54146	15.965	0.00148548	0.0835202	0.000379906	0.00123421	0
32.3	131.6	0	1.84528	43.7391	1.20404	19.983	15.9074	0.13683	2.17325	14.9836	0.000124782	0.0272112	4.08587e-05	0.000205222	0
32.4	131.6	0	2.6696	47.4516	0.915515	18.832	13.9155	0.0996904	1.81262	14.2817	8.10744e-05	0.021528	2.76635e-05	0.000147158	0
32.5	131.6	0	1.65493	45.2769	1.00264	19.8622	15.124	0.107553	1.98461	14.9634	8.11531e-05	0.0234854	2.84863e-05	0.000156425	0
32.6	131.6	0	0.421593	33.7127	2.1622	22.4395	21.3299	0.265753	3.24788	16.3741	0.000287548	0.045531	8.90531e-05	0.000410033	0
32.7	131.6	0	0.0459812	17.7633	6.22811	22.4377	30.3442	1.06009	6.23158	15.7495	0.00310519	0.133333	0.000771077	0.00233384	0
32.8	131.6	0	0.0131473	15.6345	6.88341	22.2988	31.5865	1.18406	6.68051	15.566	0.00335885	0.146258	0.000837927	0.00257397	0
32.9	131.6	0	0.0472056	21.6988	4.51856	23.2143	28.1756	0.661203	5.15709	16.4337	0.0011417	0.0910369	0.000312555	0.00117066	0
33	131.6	0	0.0597932	23.2412	4.05433	23.3114	27.279	0.572005	4.83446	16.5643	0.000883669	0.0814941	0.000248292	0.000974336	0
33.1	131.6	0	0.0147921	19.0163	5.1922	23.1796	29.7607	0.776571	5.65717	16.2958	0.00136561	0.103714	0.000372513	0.00138376	0
33.2	131.6	0	0.00317962	14.5974	7.05146	22.3609	32.2774	1.17836	6.82369	15.5565	0.00281737	0.145202	0.000723088	0.0023778	0
33.3	131.6	0	0.0261743	15.8996	6.98432	22.1365	31.362	1.24006	6.71785	15.4728	0.00409721	0.152788	0.00100055	0.00289299	0
33.4	131.6	0	0.06202	18.9565	5.78702	22.5861	29.6822	0.959646	5.94164	15.8971	0.00260387	0.122492	0.000654114	0.00203961	0
33.5	131.6	0	0.0736196	16.5799	7.03509	21.9027	30.8691	1.30474	6.71403	15.3494	0.00541045	0.161302	0.00128875	0.0034021	0
33.6	131.6	0	0.144987	18.8935	6.20877	22.1378	29.6067	1.10632	6.15956	15.5954	0.00413159	0.139134	0.000995441	0.00273007	0
33.7	131.6	0	0.459694	23.4542	4.96782	22.1149	27.04	0.840525	5.26163	15.7464	0.00280776	0.109366	0.000685964	0.00195883	0
33.8	131.6	0	0.219402	19.9159	5.96103	22.1011	29.0161	1.06022	5.9752	15.6092	0.00404986	0.134182	0.000973837	0.00264312	0
33.9	131.6	0	0.0766927	15.5184	7.62865	21.5593	31.359	1.48819	7.08969	15.0831	0.00751115	0.183396	0.00176022	0.00430909	0
34	131.6	0	0.035146	15.2392	7.47326	21.8047	31.6318	1.3959	7.00905	15.2295	0.0056649	0.170809	0.00135124	0.00360672	0
34.1	131.6	0	0.0605475	17.9534	6.25193	22.3624	30.2118	1.07769	6.23272	15.7075	0.00336068	0.135364	0.000827272	0.00244158	0
34.2	131.6	0	0.0619071	18.2359	6.12475	22.4212	30.0625	1.04537	6.15241	15.758	0.00314852	0.13182	0.00077879	0.00233005	0
34.3	131.6	0	0.16958	24.2327	4.17793	22.8764	26.7015	0.623451	4.82658	16.3031	0.00123435	0.0860064	0.000328019	0.00116164	0
34.4	131.6	0	0.0719913	20.2466	5.28355	22.7768	28.9707	0.84326	5.61562	16.0773	0.00201299	0.109981	0.00051649	0.00169492	0
34.5	131.6	0	0.0182373	13.1343	8.5448	21.2458	32.6728	1.70096	7.68351	14.7784	0.00842176	0.205888	0.00197216	0.00489572	0
34.6	131.6	0	0.0141516	10.8139	10.1064	20.2117	33.542	2.27318	8.70225	14.0247	0.0178105	0.281349	0.00407558	0.00855949	0
34.7	131.6	0	0.0658584	14.6564	8.05904	21.3378	31.7733	1.61852	7.36879	14.9049	0.00904767	0.199277	0.0021059	0.00496364	0
34.8	131.6	0	0.378587	20.9406	5.82131	21.9127	28.3879	1.05175	5.84641	15.5188	0.00444686	0.133709	0.0010597	0.00275673	0
34.9	131.6	0	0.411624	21.39	5.68632	21.9225	28.1398	1.01993	5.75062	15.5413	0.00422096	0.130042	0.00100795	0.00264334	0
35	131.6	0	0.474345	22.7381	5.24675	22.0034	27.4114	0.912163	5.44572	15.6441	0.00338616	0.117577	0.000817464	0.00223722	0
35.1	131.6	0	0.550457	24.0125	4.87242	22.0287	26.711	0.825524	5.17964	15.7066	0.00281067	0.107664	0.000685242	0.00194061	0
31.5	131.7	0	0.211875	18.275	6.68446	21.7745	29.8453	1.26205	6.4474	15.3303	0.00604971	0.158008	0.00142563	0.00354122	0
31.6	131.7	0	0.151278	17.6484	6.82039	21.8205	30.2194	1.28193	6.55016	15.3374	0.00588708	0.15978	0.00139106	0.00351918	0
31.7	131.7	0	0.142276	17.4208	6.90348	21.7965	30.3418	1.30292	6.60618	15.3128	0.00605208	0.16219	0.0014286	0.00359934	0
31.8	131.7	0	0.22592	19.7681	6.04031	22.054	29.0867	1.0832	6.02483	15.572	0.0042786	0.13687	0.00102537	0.0027462	0
31.9	131.7	0	0.518835	24.1436	4.79339	22.0912	26.6524	0.80344	5.13215	15.7547	0.00261459	0.105154	0.000640899	0.00184886	0
32	131.7	0	0.84459	27.593	3.97557	21.8969	24.7126	0.63353	4.51235	15.7421	0.00177142	0.0857637	0.000443374	0.00135915	0
32.1	131.7	0	0.803335	27.1173	4.0872	21.9237	24.9785	0.65667	4.59708	15.7439	0.00188562	0.0884052	0.000470139	0.00142563	0
32.2	131.7	0	0.543966	26.9393	3.92268	22.2631	25.1331	0.605409	4.52956	15.9768	0.00145678	0.083004	0.000373298	0.00121862	0
32.3	131.7	0	1.43579	35.376	2.38914	21.2197	20.3978	0.327548	3.25399	15.5482	0.000552924	0.0505908	0.000151973	0.000577087	0
32.4	131.7	0	1.67904	40.0129	1.66447	20.609	17.8833	0.206045	2.61978	15.2888	0.000247532	0.0360556	7.42639e-05	0.000328253	0
32.5	131.7	0	1.95874	42.6989	1.3509	20.0618	16.4381	0.159282	2.30553	14.9963	0.000164388	0.029978	5.1654e-05	0.000244992	0
32.6	131.7	0	0.550884	31.7166	2.69242	22.3147	22.4748	0.361358	3.6328	16.1991	0.000532126	0.0560039	0.000151158	0.000607948	0
32.7	131.7	0	0.0405139	16.8962	6.61726	22.2592	30.8047	1.1581	6.47701	15.5957	0.00372549	0.144027	0.000913119	0.00266488	0
32.8	131.7	0	0.0391738	20.3233	4.99304	23.066	28.9669	0.758415	5.47291	16.2756	0.00147351	0.101303	0.000393263	0.00140319	0
32.9	131.7	0	0.0394757	20.4315	4.95102	23.0825	28.9054	0.749364	5.44588	16.2913	0.00143882	0.100355	0.000384948	0.00138016	0
33	131.7	0	0.07496	23.0005	4.2328	23.1769	27.4175	0.613325	4.93437	16.4616	0.00104868	0.085639	0.000287671	0.00108228	0
33.1	131.7	0	0.0155245	15.9893	6.74099	22.3562	31.3874	1.15235	6.58956	15.6193	0.00322541	0.142924	0.00080629	0.00248905	0
33.2	131.7	0	0.00166667	10.3975	9.95218	20.5158	34.0877	2.06386	8.53564	14.1827	0.0103566	0.244105	0.00241641	0.00602606	0
33.3	131.7	0	0.0124669	12.3378	8.96969	21.0147	33.0586	1.82473	7.94941	14.5952	0.00958063	0.220186	0.00223268	0.00543189	0
33.4	131.7	0	0.041661	15.898	7.16672	21.9501	31.2922	1.31384	6.8147	15.3518	0.00502529	0.161576	0.00120631	0.00329192	0
33.5	131.7	0	0.0356692	13.6357	8.4485	21.2093	32.3341	1.70995	7.62212	14.7788	0.00943428	0.208952	0.00219502	0.00521626	0
33.6	131.7	0	0.068043	15.2678	7.71991	21.5326	31.4965	1.50983	7.1503	15.0555	0.00763073	0.185764	0.00178771	0.00437674	0
33.7	131.7	0	0.237978	17.5614	7.08417	21.5294	30.1608	1.39087	6.70531	15.142	0.00784742	0.174272	0.00183102	0.00426803	0
33.8	131.7	0	0.0747702	15.3709	7.70068	21.5232	31.4309	1.50956	7.13633	15.0537	0.0077499	0.185971	0.00181395	0.00441253	0
33.9	131.7	0	0.0312362	12.6147	9.06471	20.8306	32.7632	1.92098	8.02206	14.4945	0.0125694	0.236052	0.00289832	0.00646934	0
34	131.7	0	0.0137371	12.4999	8.88575	21.059	32.978	1.80117	7.89712	14.6308	0.00938527	0.217523	0.00218863	0.00533743	0
34.1	131.7	0	0.0209242	14.0784	7.98227	21.5809	32.2478	1.5252	7.33304	15.0343	0.00652423	0.185049	0.00154744	0.00405619	0
34.2	131.7	0	0.0304277	15.2325	7.42203	21.8593	31.659	1.37324	6.981	15.2644	0.00533033	0.167979	0.00127719	0.00346935	0
34.3	131.7	0	0.256715	23.8557	4.5124	22.5799	26.8922	0.709541	5.01203	16.0829	0.00173607	0.0949962	0.00044356	0.00143923	0
34.4	131.7	0	0.12962	20.4373	5.47553	22.5085	28.8141	0.911137	5.69764	15.9037	0.0026197	0.117226	0.000652463	0.00198536	0
34.5	131.7	0	0.0142947	12.4244	8.95013	21.0117	32.999	1.82634	7.93814	14.5976	0.00978656	0.220808	0.00227789	0.00549678	0
34.6	131.7	0	0.001446	8.04721	11.976	18.9692	34.5548	2.97242	9.93267	13.1224	0.0295828	0.37445	0.00670677	0.0131319	0
34.7	131.7	0	0.0225067	11.2947	9.87623	20.3185	33.2904	2.21485	8.56211	14.1149	0.01773	0.275622	0.00406082	0.00843663	0
34.8	131.7	0	0.117276	16.941	7.05529	21.7725	30.6104	1.33686	6.71086	15.2786	0.00621702	0.165908	0.00146694	0.0036977	0
34.9	131.7	0	0.222378	18.0226	6.82832	21.6849	29.9571	1.30792	6.53937	15.2616	0.00665781	0.163722	0.00156256	0.00379113	0
35	131.7	0	0.350442	20.6019	5.91848	21.9114	28.577	1.07393	5.91615	15.5059	0.00458897	0.136245	0.00109241	0.00283102	0
35.1	131.7	0	0.453464	22.4437	5.3317	22.0005	27.5742	0.931696	5.5065	15.6317	0.0035147	0.119815	0.000847017	0.00230368	0
31.7	131.8	0	0.207154	19.5502	6.0913	22.0651	29.2131	1.09255	6.06325	15.5714	0.00429106	0.137871	0.00102883	0.0027626	0
31.8	131.8	0	0.291427	21.0026	5.65411	22.109	28.4065	0.993064	5.75539	15.6542	0.00369279	0.126649	0.000890792	0.00244089	0
32	131.8	0	0.814065	27.078	4.10653	21.909	24.997	0.661614	4.60893	15.7321	0.00192164	0.0889535	0.000478354	0.00144369	0
32.1	131.8	0	0.826451	27.3444	4.03604	21.9071	24.8507	0.646255	4.55764	15.7404	0.00183643	0.0872123	0.000458567	0.00139645	0
32.2	131.8	0	1.00619	28.3085	3.87021	21.7456	24.2897	0.617067	4.41468	15.6608	0.00175264	0.0837668	0.000437735	0.00133266	0
32.3	131.8	0	1.1081	32.839	2.7872	21.6352	21.8177	0.395488	3.60593	15.7509	0.000740014	0.0587444	0.000198884	0.000722014	0
32.4	131.8	0	1.11687	32.9943	2.75707	21.6214	21.732	0.389935	3.58166	15.747	0.000721612	0.0581058	0.00019439	0.000709065	0
32.5	131.8	0	0.503185	29.2109	3.251	22.4	23.8793	0.464461	4.06106	16.1607	0.000844047	0.0675719	0.000228289	0.000838585	0
32.6	131.8	0	0.162545	22.7014	4.69492	22.7287	27.5603	0.735077	5.17403	16.1413	0.00172038	0.0980301	0.000442927	0.00146419	0
32.7	131.8	0	0.0695959	19.0698	5.78596	22.5565	29.6098	0.963781	5.93421	15.8819	0.00267604	0.122945	0.000669874	0.0020693	0
32.8	131.8	0	0.132979	22.3286	4.73648	22.7936	27.7791	0.737833	5.21803	16.1714	0.00167534	0.098439	0.000433678	0.00145166	0
32.9	131.8	0	0.0687618	22.964	4.20912	23.2137	27.4394	0.606388	4.92576	16.4855	0.0010122	0.0849838	0.000279207	0.00106092	0
33	131.8	0	0.0664332	22.8712	4.22755	23.2186	27.4933	0.609327	4.94072	16.4851	0.00101692	0.085323	0.000280525	0.00106597	0
33.1	131.8	0	0.015064	15.8297	6.82013	22.3157	31.4715	1.17232	6.63799	15.5859	0.00334104	0.145056	0.000832901	0.00255333	0
33.2	131.8	0	0.00106599	9.6628	10.495	20.1538	34.3613	2.25031	8.86705	13.92	0.0124857	0.266371	0.00288976	0.00696186	0
33.3	131.8	0	0.00719587	10.9504	9.83806	20.477	33.6465	2.11262	8.49738	14.1921	0.0131881	0.255525	0.00303849	0.00695581	0
33.4	131.8	0	0.019834	13.5197	8.31997	21.3778	32.4978	1.63091	7.54275	14.8797	0.0076571	0.197554	0.00180096	0.00455894	0
33.5	131.8	0	0.0229	12.5943	8.97918	20.9321	32.8385	1.8676	7.96153	14.5566	0.0111137	0.227714	0.00257244	0.00595733	0
33.6	131.8	0	0.0264389	12.738	8.92871	20.9452	32.7534	1.85915	7.93047	14.5716	0.0112211	0.227151	0.00259609	0.00597608	0
33.7	131.8	0	0.0651204	12.9007	9.12498	20.6649	32.4811	2.00176	8.07879	14.4046	0.015893	0.251076	0.00365297	0.00755511	0
33.8	131.8	0	0.0302272	12.8198	8.91817	20.9324	32.6933	1.86467	7.92521	14.5676	0.0115451	0.228398	0.00266844	0.00608034	0
33.9	131.8	0	0.0191351	11.6176	9.60194	20.5331	33.2244	2.09054	8.36872	14.2621	0.014701	0.256975	0.00337681	0.00736213	0
34	131.8	0	0.00836022	12.1956	8.95478	21.068	33.1882	1.79558	7.93739	14.6208	0.00870868	0.21545	0.00204081	0.00512174	0
34.1	131.8	0	0.0212496	14.9208	7.47249	21.8865	31.8628	1.37061	7.02074	15.2679	0.00504069	0.167212	0.00121479	0.00337247	0
34.2	131.8	0	0.0435329	16.5759	6.81577	22.1369	30.9547	1.21592	6.59639	15.5022	0.00421518	0.15052	0.0010234	0.00290057	0
34.3	131.8	0	0.180016	21.5663	5.17786	22.5079	28.1729	0.851551	5.4813	15.9466	0.00239614	0.110661	0.000598746	0.00183654	0
34.4	131.8	0	0.0957146	20.0812	5.4833	22.604	29.036	0.901244	5.72321	15.9542	0.002431	0.11616	0.000611286	0.00190924	0
34.5	131.8	0	0.0263976	15.4704	7.23091	21.994	31.5689	1.31043	6.86777	15.3616	0.00467001	0.160659	0.00112976	0.00317251	0
34.6	131.8	0	0.00851907	11.2453	9.65679	20.5876	33.5189	2.05358	8.38336	14.2755	0.012479	0.248351	0.00288005	0.00665241	0
34.7	131.8	0	0.0175222	13.355	8.38618	21.3524	32.5896	1.64563	7.5846	14.8559	0.00769709	0.199044	0.00181068	0.00459238	0
34.8	131.8	0	0.106199	16.3054	7.34154	21.6431	30.9303	1.41824	6.89781	15.169	0.00705618	0.175585	0.00165623	0.00407003	0
34.9	131.8	0	0.137024	16.1029	7.56345	21.4498	30.9681	1.50513	7.0359	15.0354	0.00857423	0.18714	0.00199685	0.00465336	0
35	131.8	0	0.249781	18.2834	6.76365	21.673	29.8045	1.29597	6.49191	15.2632	0.00666672	0.162511	0.00156399	0.00377669	0
35.1	131.8	0	0.355874	20.6926	5.88928	21.916	28.5276	1.0668	5.89579	15.5122	0.00453389	0.135419	0.00107984	0.00280421	0
35.2	131.8	0	0.477993	22.595	5.30447	21.9788	27.4845	0.9274	5.48367	15.6222	0.00351968	0.119344	0.000847751	0.00229962	0
32.4	131.9	0	0.842402	28.2408	3.78878	21.9232	24.3635	0.592083	4.38064	15.7843	0.00153967	0.0811144	0.000389621	0.00123084	0
32.5	131.9	0	0.507275	24.4695	4.66906	22.1416	26.4822	0.77251	5.05026	15.8013	0.00239032	0.101663	0.000589715	0.00173646	0
32.6	131.9	0	0.228788	21.3574	5.38332	22.3266	28.2569	0.912122	5.59651	15.8153	0.00291178	0.117375	0.000715029	0.00208374	0
32.7	131.9	0	0.247002	21.7302	5.2759	22.3345	28.0487	0.888696	5.52027	15.8345	0.00279069	0.114763	0.000686802	0.0020143	0
32.8	131.9	0	0.208688	24.4666	4.20068	22.7733	26.5637	0.634359	4.82232	16.2405	0.00132605	0.0870019	0.000348602	0.00120705	0
32.9	131.9	0	0.058301	17.9825	6.22132	22.387	30.2015	1.06806	6.21558	15.725	0.00327386	0.134288	0.000807792	0.00240046	0
33	131.9	0	0.0342596	15.9248	7.07427	22.0387	31.3099	1.27772	6.7639	15.4104	0.0045684	0.157245	0.0011049	0.00309648	0
33.1	131.9	0	0.0641144	18.0079	6.25029	22.3494	30.1763	1.0797	6.22884	15.7012	0.00340529	0.135612	0.000836992	0.00245896	0
33.2	131.9	0	0.039544	16.102	7.03318	22.0352	31.2018	1.27279	6.7339	15.4158	0.00462447	0.156838	0.00111646	0.0031082	0
33.3	131.9	0	0.0278921	12.981	8.78545	21.0312	32.6483	1.81136	7.8381	14.6368	0.0105586	0.221122	0.00244763	0.00570588	0
33.4	131.9	0	0.0288447	13.035	8.76121	21.042	32.6201	1.805	7.82269	14.6461	0.0105151	0.220419	0.00243778	0.00568322	0
33.5	131.9	0	0.0412648	12.5134	9.22191	20.6816	32.7356	2.00188	8.13321	14.3973	0.0147093	0.24853	0.00338123	0.00721868	0
33.6	131.9	0	0.051553	13.0672	8.93836	20.8315	32.4769	1.9116	7.94655	14.516	0.0134555	0.237095	0.00309866	0.00671117	0
33.7	131.9	0	0.071225	12.6712	9.30096	20.5295	32.5403	2.07917	8.20417	14.3102	0.0179537	0.262997	0.00412486	0.00826573	0
33.8	131.9	0	0.0314458	12.8052	8.94078	20.9116	32.6901	1.87571	7.94052	14.5539	0.0118012	0.230022	0.00272583	0.00617295	0
33.9	131.9	0	0.0430105	13.9085	8.34586	21.2423	32.1819	1.68711	7.55598	14.8119	0.00938522	0.206645	0.00218326	0.00516731	0
34	131.9	0	0.0308568	15.5566	7.24092	21.962	31.5034	1.32073	6.86938	15.3448	0.00486577	0.161999	0.00117266	0.00324968	0
34.1	131.9	0	0.0328841	16.2984	6.85257	22.1704	31.1327	1.21348	6.62946	15.5122	0.00402489	0.150018	0.000982492	0.00283489	0
34.2	131.9	0	0.0258237	15.5655	7.16816	22.0337	31.5265	1.2914	6.83017	15.3915	0.0044973	0.158498	0.001091	0.00309117	0
34.3	131.9	0	0.121478	19.3968	5.89532	22.3427	29.3723	1.01467	5.96988	15.7518	0.0032891	0.128664	0.000805775	0.00233799	0
34.4	131.9	0	0.071421	18.2209	6.19486	22.3503	30.0524	1.06974	6.18872	15.7104	0.00339206	0.134559	0.000833178	0.00244194	0
34.5	131.9	0	0.0450752	16.8269	6.69734	22.1943	30.8247	1.1847	6.52196	15.5503	0.00398896	0.147054	0.000972	0.00278599	0
34.6	131.9	0	0.0178628	14.218	7.84004	21.6902	32.213	1.47272	7.24823	15.1102	0.00585487	0.178654	0.00139876	0.00377168	0
34.7	131.9	0	0.0310656	14.9793	7.578	21.7642	31.7732	1.42112	7.07666	15.192	0.00580868	0.173549	0.00138438	0.00368673	0
34.8	131.9	0	0.0487444	16.7752	6.75691	22.1458	30.8391	1.20476	6.55565	15.5163	0.00419722	0.149364	0.00101849	0.00288018	0
34.9	131.9	0	0.0833717	14.2952	8.36471	21.101	31.8726	1.73998	7.5684	14.7389	0.0113725	0.215979	0.00262897	0.00583479	0
35	131.9	0	0.146564	16.3929	7.44129	21.4985	30.8201	1.47046	6.95439	15.0782	0.00819044	0.18294	0.00191009	0.00448766	0
35.1	131.9	0	0.248362	18.0922	6.8509	21.6318	29.8979	1.32193	6.54961	15.229	0.00698779	0.16572	0.00163654	0.00391069	0
35.2	131.9	0	0.411624	21.39	5.68632	21.9225	28.1398	1.01993	5.75062	15.5413	0.00422096	0.130042	0.00100795	0.00264334	0
35.3	131.9	0	0.558328	23.71	4.98671	21.9847	26.8679	0.854567	5.2555	15.6655	0.00304155	0.110991	0.000737786	0.00205226	0
32.5	132	0	0.495876	24.2423	4.73388	22.1381	26.6074	0.787028	5.09649	15.7907	0.00247548	0.103305	0.000609404	0.00178266	0
32.6	132	0	0.507275	24.4695	4.66906	22.1416	26.4822	0.77251	5.05026	15.8013	0.00239032	0.101663	0.000589715	0.00173646	0
32.7	132	0	0.484032	26.1599	4.09514	22.3135	25.5722	0.638986	4.66285	15.9832	0.00158702	0.0868127	0.000404509	0.00130349	0
32.8	132	0	0.42678	25.1248	4.35527	22.3366	26.1513	0.692503	4.85511	15.9611	0.0018263	0.0928149	0.000461014	0.00144957	0
32.9	132	0	0.122191	21.4451	5.0363	22.7107	28.2728	0.803599	5.41949	16.0801	0.00197764	0.105549	0.000504763	0.00163531	0
33	132	0	0.127305	21.5175	5.02728	22.6995	28.23	0.802933	5.41052	16.0753	0.00198781	0.105462	0.000506851	0.00163803	0
33.1	132	0	0.170809	22.7617	4.6971	22.7073	27.5238	0.737239	5.17124	16.1289	0.0017461	0.098236	0.000448612	0.00147572	0
33.2	132	0	0.117965	20.774	5.29031	22.6194	28.6419	0.862392	5.58557	15.9918	0.00228732	0.111917	0.000576698	0.00181284	0
33.3	132	0	0.0625268	15.5666	7.51673	21.6686	31.377	1.44082	7.02274	15.1556	0.00669975	0.177161	0.00157937	0.00399287	0
33.4	132	0	0.0320875	13.2634	8.64888	21.0984	32.5072	1.7725	7.7508	14.692	0.0101907	0.216597	0.00236479	0.00553698	0
33.5	132	0	0.043371	12.6203	9.16804	20.7094	32.6849	1.98509	8.09792	14.4195	0.0144909	0.246435	0.00333205	0.00712847	0
33.6	132	0	0.0532224	13.2533	8.83171	20.8953	32.398	1.87444	7.87559	14.5642	0.012829	0.232148	0.00295726	0.00647048	0
33.7	132	0	0.0601627	13.2652	8.8678	20.849	32.3638	1.89732	7.90172	14.5357	0.0135356	0.235885	0.0031173	0.00671107	0
33.8	132	0	0.0308337	13.0097	8.80002	21.0067	32.6157	1.82339	7.8484	14.6228	0.0109118	0.223052	0.00252644	0.00582925	0
33.9	132	0	0.0385083	13.4628	8.58485	21.1102	32.3883	1.76234	7.71021	14.7086	0.0103296	0.215925	0.00239533	0.00556284	0
34	132	0	0.0153399	13.6149	8.17272	21.5043	32.5039	1.56899	7.45379	14.9641	0.00670316	0.189619	0.00158963	0.00417344	0
34.1	132	0	0.0191382	14.1149	7.92842	21.6265	32.2473	1.50361	7.3012	15.065	0.00621998	0.182356	0.00148	0.00393018	0
34.2	132	0	0.0147118	13.347	8.33441	21.4076	32.6249	1.61886	7.55355	14.8902	0.00720789	0.195442	0.00170264	0.00440192	0
34.3	132	0	0.104536	20.4435	5.37064	22.6254	28.832	0.877224	5.64548	15.9829	0.00232593	0.113545	0.000586452	0.00184407	0
34.4	132	0	0.102591	22.9013	4.40594	23.0076	27.4683	0.657711	5.02268	16.341	0.00126688	0.0900717	0.000338612	0.00121273	0
34.5	132	0	0.038046	18.2972	5.88955	22.6506	30.0836	0.967161	6.03261	15.9128	0.00246413	0.123296	0.000625299	0.00200056	0
34.6	132	0	0.00988107	14.1418	7.68976	21.8569	32.3422	1.39934	7.16857	15.2127	0.00478559	0.16956	0.00116311	0.00332674	0
34.7	132	0	0.00906462	14.1726	7.6423	21.8959	32.341	1.3816	7.14209	15.239	0.00459225	0.167504	0.00112019	0.00323966	0
34.8	132	0	0.0351625	15.4034	7.3789	21.8595	31.5549	1.36772	6.95069	15.272	0.00539312	0.167546	0.00129023	0.00348199	0
34.9	132	0	0.115226	16.8644	7.08646	21.7607	30.6503	1.3452	6.73146	15.2678	0.0062915	0.166878	0.0014838	0.00373234	0
35	132	0	0.277439	19.2833	6.36082	21.8231	29.2905	1.18433	6.22195	15.3994	0.00549146	0.149096	0.00129798	0.00326153	0
35.1	132	0	0.168608	16.0148	7.70431	21.3095	30.9575	1.56615	7.12527	14.9408	0.00987067	0.195757	0.00228947	0.0051274	0
35.2	132	0	0.338993	19.6479	6.3064	21.7586	29.064	1.18096	6.17463	15.3691	0.00569	0.149035	0.00134164	0.00331752	0
35.3	132	0	0.499839	22.6333	5.31538	21.9478	27.4551	0.932568	5.48702	15.6022	0.00359982	0.119967	0.00086562	0.00233179	0
32.6	132.1	0	0.533951	22.7542	5.30784	21.9092	27.3776	0.934129	5.47605	15.5799	0.00366827	0.120187	0.000880671	0.00235545	0
32.7	132.1	0	0.672072	24.2303	4.91149	21.8771	26.5531	0.84508	5.18574	15.6092	0.00310001	0.109933	0.000749682	0.00205863	0
32.8	132.1	0	0.519029	25.2669	4.41681	22.1924	26.0496	0.714253	4.87611	15.8656	0.00203307	0.0951217	0.000507399	0.00154571	0
32.9	132.1	0	0.448562	24.1799	4.69936	22.2118	26.6564	0.774407	5.0833	15.8396	0.00233905	0.101909	0.000578882	0.00172193	0
33	132.1	0	0.362421	24.7488	4.39074	22.4271	26.3732	0.694448	4.89623	16.0102	0.00177597	0.0931312	0.000450483	0.0014348	0
33.1	132.1	0	0.422508	25.8714	4.11135	22.4007	25.7433	0.637762	4.68916	16.0337	0.00153603	0.0867877	0.000393527	0.00128451	0
33.2	132.1	0	0.337147	24.0556	4.58649	22.4132	26.7589	0.736412	5.03556	15.9748	0.00197991	0.0977939	0.000498258	0.00155498	0
33.3	132.1	0	0.157968	18.5962	6.38821	22.0228	29.7429	1.16025	6.27001	15.5074	0.0046867	0.145453	0.0011202	0.00297828	0
33.4	132.1	0	0.0444952	13.4691	8.6321	21.0556	32.3541	1.78904	7.74176	14.6745	0.0109986	0.219945	0.00254513	0.00580179	0
33.5	132.1	0	0.0416934	12.2632	9.39061	20.5655	32.8219	2.06877	8.24876	14.3138	0.0161408	0.258101	0.00370554	0.00773803	0
33.6	132.1	0	0.0585199	13.3454	8.80773	20.8932	32.3396	1.87288	7.86091	14.5669	0.0130078	0.232382	0.00299784	0.00651961	0
33.7	132.1	0	0.0714155	14.016	8.47066	21.0682	32.0245	1.76593	7.63814	14.7063	0.0115076	0.218795	0.00265939	0.00591482	0
33.8	132.1	0	0.0372855	13.4074	8.60868	21.1003	32.4175	1.76851	7.72551	14.6998	0.0103715	0.216609	0.00240482	0.00558473	0
33.9	132.1	0	0.0422286	13.9897	8.2891	21.2809	32.1517	1.66665	7.51957	14.8399	0.00906811	0.203995	0.00211229	0.00504156	0
34	132.1	0	0.0104734	12.9098	8.52125	21.328	32.8665	1.66152	7.67012	14.8189	0.00735325	0.199801	0.0017374	0.00450762	0
34.1	132.1	0	0.01643	14.1762	7.83749	21.703	32.2458	1.46773	7.24808	15.1165	0.00574044	0.177951	0.00137373	0.00372827	0
34.2	132.1	0	0.0191771	14.6498	7.59894	21.8261	32.005	1.4032	7.1	15.2169	0.00525802	0.170785	0.00126438	0.0034862	0
34.3	132.1	0	0.102171	20.8149	5.20585	22.7027	28.632	0.837063	5.54177	16.0499	0.00209468	0.109213	0.000533136	0.00171596	0
34.4	132.1	0	0.159815	25.1585	3.84947	22.9919	26.1758	0.55409	4.60925	16.4203	0.000964747	0.0786343	0.00026349	0.000984503	0
34.5	132.1	0	0.0822766	21.7646	4.72969	22.965	28.1187	0.72151	5.25167	16.2662	0.00148031	0.0969861	0.000390657	0.00136325	0
34.6	132.1	0	0.0116516	14.2331	7.68604	21.8395	32.2751	1.40568	7.16302	15.206	0.00494064	0.170452	0.00119677	0.0033861	0
34.7	132.1	0	0.0032154	11.3854	9.30641	20.917	33.6549	1.86475	8.14701	14.4841	0.0085375	0.221454	0.00200893	0.0051685	0
34.8	132.1	0	0.0074795	13.6436	7.92435	21.743	32.6097	1.45672	7.31335	15.1163	0.00509074	0.175645	0.00123381	0.00350246	0
34.9	132.1	0	0.0618766	14.3876	8.19312	21.2689	31.9021	1.65945	7.45608	14.8496	0.00954626	0.204303	0.0022181	0.00517379	0
35	132.1	0	0.11321	16.7883	7.11766	21.7487	30.6901	1.35356	6.75206	15.257	0.00636679	0.167853	0.00150085	0.00376727	0
35.1	132.1	0	0.395342	19.9614	6.25416	21.7073	28.8707	1.17562	6.13075	15.3455	0.00582163	0.148668	0.00137055	0.00334998	0
35.2	132.1	0	0.208601	16.7773	7.4091	21.4043	30.5584	1.48483	6.9247	15.0311	0.00899407	0.185908	0.0020908	0.0047469	0
35.3	132.1	0	0.434495	21.1758	5.80213	21.8472	28.2371	1.05441	5.82353	15.4825	0.00461047	0.134181	0.0010958	0.00281114	0
35.4	132.1	0	0.546278	23.7583	4.95721	22.0083	26.8469	0.846138	5.23773	15.6835	0.00296123	0.11002	0.000719648	0.0020156	0
32.7	132.2	0	0.595074	23.3016	5.16929	21.8843	27.0677	0.904124	5.37265	15.5819	0.00349716	0.116746	0.000840981	0.00226185	0
32.8	132.2	0	0.530559	24.0944	4.82307	22.0678	26.6745	0.811696	5.14997	15.7367	0.00268667	0.106089	0.000657206	0.00188279	0
32.9	132.2	0	0.631475	26.7113	4.07327	22.1235	25.2391	0.643968	4.61681	15.87	0.00171053	0.0871566	0.000431375	0.00135147	0
33	132.2	0	0.578225	27.0933	3.91046	22.2195	25.0421	0.604892	4.51374	15.9518	0.00147396	0.082891	0.000376902	0.0012239	0
33.1	132.2	0	0.574788	28.0518	3.63209	22.2638	24.516	0.545419	4.31825	16.019	0.00119337	0.0763264	0.000311001	0.00105631	0
33.2	132.2	0	0.436272	26.097	4.05845	22.3912	25.6165	0.627302	4.64915	16.0355	0.00149462	0.0856113	0.000383627	0.00125777	0
33.3	132.2	0	0.167195	19.9183	5.82212	22.2667	29.0569	1.01012	5.90296	15.7207	0.00344685	0.128292	0.000839204	0.0023838	0
33.4	132.2	0	0.0294321	12.961	8.81644	21.0031	32.6447	1.82607	7.85864	14.6183	0.010876	0.22323	0.00251854	0.00582278	0
33.5	132.2	0	0.0128666	10.7815	10.1073	20.2222	33.5729	2.26582	8.69875	14.0292	0.0174027	0.279722	0.00398309	0.00843076	0
33.6	132.2	0	0.0277567	12.1576	9.33532	20.666	32.9555	2.01475	8.1998	14.3707	0.0140503	0.248305	0.00323123	0.00705023	0
33.7	132.2	0	0.0553425	14.0034	8.38144	21.1743	32.088	1.71635	7.57881	14.773	0.0102254	0.211262	0.00237098	0.0054617	0
33.8	132.2	0	0.052136	14.0332	8.34084	21.2108	32.0887	1.69825	7.55243	14.7974	0.00984943	0.20871	0.00228671	0.00532264	0
33.9	132.2	0	0.0444012	13.9659	8.32222	21.2515	32.1512	1.68115	7.54069	14.8203	0.00934742	0.205989	0.00217467	0.00514705	0
34	132.2	0	0.0207035	14.4613	7.74115	21.7295	32.0787	1.44991	7.18518	15.1465	0.00575299	0.17625	0.00137485	0.00370815	0
34.1	132.2	0	0.0357931	16.7899	6.62299	22.2805	30.8751	1.15434	6.48564	15.6051	0.00363106	0.143537	0.000892616	0.00262868	0
34.2	132.2	0	0.0343326	20.4287	4.89634	23.1404	28.9138	0.733659	5.42069	16.3303	0.00135141	0.0988028	0.000364777	0.00133015	0
34.3	132.2	0	0.0491028	22.2816	4.31619	23.28	27.8381	0.620296	5.02268	16.5029	0.0010097	0.0867314	0.000280198	0.00107551	0
34.4	132.2	0	0.0546233	25.1054	3.4164	23.5274	26.1766	0.449103	4.40787	16.7926	0.00054737	0.068579	0.000163762	0.000710589	0
34.5	132.2	0	0.052119	23.6463	3.86165	23.4176	27.0403	0.531423	4.71673	16.6547	0.000750737	0.077356	0.000215757	0.000878972	0
34.6	132.2	0	0.0111139	16.8737	6.14128	22.7372	30.9653	0.988052	6.24532	15.9078	0.00219797	0.125572	0.000571402	0.0019313	0
34.7	132.2	0	0.00483711	14.6217	7.16192	22.2541	32.2142	1.22204	6.87552	15.4893	0.00320318	0.149885	0.000809195	0.00256669	0
34.8	132.2	0	0.0164052	15.4494	7.06848	22.1609	31.6484	1.24349	6.78391	15.4685	0.00386912	0.15282	0.000952365	0.00282135	0
34.9	132.2	0	0.0150668	13.7656	8.06926	21.5712	32.4418	1.53526	7.39066	15.0135	0.00633569	0.185632	0.00150761	0.00401043	0
35	132.2	0	0.0590975	14.0427	8.3824	21.1611	32.0571	1.72127	7.57949	14.7663	0.0104158	0.212142	0.00241364	0.00552548	0
35.1	132.2	0	0.193281	18.3777	6.59018	21.8543	29.8139	1.229	6.39035	15.3871	0.0055769	0.153859	0.00131958	0.00334988	0
35.2	132.2	0	0.143298	15.0062	8.17995	21.08	31.4382	1.71665	7.4454	14.754	0.012136	0.215254	0.00280321	0.00601844	0
35.3	132.2	0	0.344463	19.6245	6.32521	21.7427	29.0718	1.18738	6.18615	15.3575	0.00578356	0.149847	0.0013627	0.00335502	0
35.4	132.2	0	0.463842	22.5267	5.31315	21.9937	27.5264	0.92808	5.49213	15.63	0.00350185	0.119407	0.000843927	0.00229485	0
35.5	132.2	0	0.562611	23.9635	4.90195	22.0052	26.7326	0.833862	5.19743	15.6886	0.00288742	0.108618	0.000702587	0.00197606	0
32.7	132.3	0	0.578321	23.2332	5.17765	21.9008	27.11	0.904755	5.38101	15.5908	0.00347923	0.116806	0.000837121	0.00225702	0
32.8	132.3	0	0.554491	23.9962	4.88227	22.0209	26.7182	0.828301	5.18558	15.7006	0.00283605	0.107981	0.00069098	0.00195236	0
32.9	132.3	0	0.958234	28.6375	3.75061	21.8057	24.124	0.588647	4.33619	15.7154	0.00157071	0.0806064	0.000395919	0.00123712	0
33	132.3	0	0.795836	29.0745	3.52852	21.9989	23.9193	0.534333	4.20228	15.869	0.00123318	0.0747289	0.000318311	0.00105703	0
33.1	132.3	0	0.804291	29.7124	3.36642	21.9976	23.5691	0.501051	4.08366	15.8921	0.00108711	0.0710127	0.000283756	0.000967078	0
33.2	132.3	0	0.552731	27.5199	3.76177	22.2767	24.8125	0.571446	4.41478	16.0082	0.00129982	0.0792392	0.000336361	0.00112406	0
33.3	132.3	0	0.227589	21.7281	5.23405	22.3871	28.06	0.874836	5.49942	15.8703	0.00265417	0.113215	0.0006562	0.00195174	0
33.4	132.3	0	0.0336124	13.4509	8.54478	21.1578	32.422	1.73926	7.6839	14.7379	0.00976913	0.212491	0.00227023	0.00536069	0
33.5	132.3	0	0.00664381	9.45725	10.9955	19.6246	34.0449	2.60913	9.29722	13.5971	0.0240223	0.327308	0.00547259	0.0109027	0
33.6	132.3	0	0.0104074	10.3164	10.4103	20.0234	33.7478	2.37901	8.9005	13.884	0.0194355	0.295069	0.00443993	0.00920349	0
33.7	132.3	0	0.02831	12.212	9.30433	20.6842	32.9318	2.00432	8.17951	14.3846	0.0138941	0.24696	0.00319611	0.0069881	0
33.8	132.3	0	0.0273724	12.4082	9.16099	20.7858	32.8688	1.94733	8.08337	14.4569	0.0127761	0.239028	0.00294476	0.00657161	0
33.9	132.3	0	0.0322788	12.7955	8.95576	20.8977	32.688	1.88307	7.95072	14.5448	0.0119746	0.231109	0.00276471	0.00623539	0
34	132.3	0	0.0245269	15.6764	7.08556	22.0895	31.4805	1.26561	6.78151	15.4325	0.00425809	0.155571	0.0010374	0.00297906	0
34.1	132.3	0	0.0487865	18.5234	5.88545	22.5969	29.9378	0.975177	6.01654	15.8865	0.00260158	0.124157	0.000655269	0.00205777	0
34.2	132.3	0	0.0675434	24.4533	3.70131	23.378	26.5705	0.505907	4.58626	16.661	0.000707482	0.0743963	0.000203837	0.000834401	0
34.3	132.3	0	0.106588	27.0661	3.11598	23.3233	25.0518	0.406537	4.13352	16.7317	0.000498698	0.0632189	0.00014888	0.000645399	0
34.4	132.3	0	0.0529636	24.8577	3.48001	23.5219	26.3229	0.460142	4.45477	16.7783	0.00057074	0.0697909	0.000169908	0.000731668	0
34.5	132.3	0	0.0321456	22.5366	4.05945	23.4922	27.6912	0.560053	4.88635	16.6592	0.000780229	0.0808159	0.000225102	0.000921645	0
34.6	132.3	0	0.0137621	18.023	5.63342	22.9723	30.3221	0.87385	5.93009	16.1141	0.0017327	0.113731	0.00046068	0.00163013	0
34.7	132.3	0	0.0113902	16.9554	6.10678	22.7523	30.9192	0.980412	6.22364	15.9214	0.00216758	0.124778	0.000564151	0.00191143	0
34.8	132.3	0	0.0164706	18.5321	5.45453	23.0316	30.0261	0.837887	5.81175	16.176	0.00162087	0.10996	0.000433119	0.00154794	0
34.9	132.3	0	0.0231802	15.2039	7.33699	21.953	31.7159	1.33506	6.93605	15.3234	0.00479212	0.163293	0.00115822	0.00324468	0
35	132.3	0	0.0123174	13.1989	8.3761	21.4025	32.7186	1.62276	7.58031	14.8799	0.00707934	0.195537	0.00167517	0.00436704	0
35.1	132.3	0	0.155468	17.3372	6.98718	21.7253	30.364	1.33333	6.65693	15.2627	0.00650646	0.166052	0.00153038	0.00378141	0
35.2	132.3	0	0.0635026	13.791	8.5625	21.0342	32.1436	1.78995	7.69833	14.6751	0.011687	0.221511	0.00269982	0.00600483	0
35.3	132.3	0	0.208601	16.7773	7.4091	21.4043	30.5584	1.48483	6.9247	15.0311	0.00899407	0.185908	0.0020908	0.0047469	0
35.4	132.3	0	0.381151	21.1646	5.73415	21.9444	28.2718	1.02853	5.78819	15.5482	0.00423117	0.130981	0.00101081	0.0026581	0
35.5	132.3	0	0.488738	22.9361	5.19037	22.0044	27.3017	0.899287	5.40523	15.6518	0.00330285	0.116103	0.00079829	0.00219386	0
32.6	132.4	0	0.522853	24.6816	4.61443	22.1364	26.3636	0.760833	5.01002	15.8054	0.00232917	0.10034	0.000575456	0.00170171	0
32.7	132.4	0	0.58915	25.2558	4.49164	22.085	26.0357	0.737	4.91342	15.7902	0.00223564	0.0976164	0.000553077	0.00164112	0
32.8	132.4	0	0.49552	26.4047	4.03277	22.3098	25.4357	0.62612	4.61701	15.9898	0.00152957	0.0853731	0.000390943	0.00126838	0
32.9	132.4	0	1.10984	33.0196	2.74833	21.6273	21.7191	0.388103	3.57594	15.7523	0.000713995	0.0579093	0.000192579	0.000704242	0
33	132.4	0	0.719038	31.995	2.75829	22.0822	22.3184	0.379249	3.64703	16.0418	0.000617024	0.0576	0.000171068	0.000659258	0
33.1	132.4	0	0.834573	33.7122	2.46237	21.8836	21.3628	0.328682	3.39629	15.9666	0.000487476	0.051656	0.000138206	0.000554702	0
33.2	132.4	0	0.494765	31.1278	2.77501	22.4112	22.8033	0.374096	3.70982	16.2451	0.000555658	0.0575898	0.000157508	0.000630953	0
33.3	132.4	0	0.264046	26.5156	3.67452	22.7742	25.4035	0.531715	4.43742	16.3211	0.000970747	0.0756925	0.000262342	0.000961271	0
33.4	132.4	0	0.0391797	17.0107	6.54392	22.3054	30.7512	1.13688	6.43335	15.6308	0.00355325	0.141667	0.000874276	0.00258061	0
33.5	132.4	0	0.00774247	11.7869	9.22984	20.891	33.3529	1.88831	8.10863	14.4902	0.0098362	0.226725	0.00229212	0.00560448	0
33.6	132.4	0	0.00742466	10.6277	10.0938	20.291	33.7362	2.21777	8.66802	14.0617	0.0151642	0.270001	0.00347945	0.00770544	0
33.7	132.4	0	0.0124598	11.7294	9.40216	20.723	33.2788	1.98247	8.22616	14.3841	0.0119458	0.240456	0.00276008	0.00638271	0
33.8	132.4	0	0.0121892	11.1123	9.84756	20.4148	33.4859	2.15447	8.51969	14.1635	0.0149723	0.26363	0.00343692	0.00754563	0
33.9	132.4	0	0.0109772	11.0266	9.88485	20.3999	33.535	2.16167	8.54126	14.1498	0.0148909	0.264116	0.00341856	0.00753383	0
34	132.4	0	0.0164705	14.5583	7.60141	21.8459	32.0715	1.39666	7.1048	15.2253	0.00509241	0.169848	0.00122831	0.00342379	0
34.1	132.4	0	0.0295662	16.6302	6.63196	22.3114	30.981	1.14876	6.49891	15.6184	0.00349392	0.142821	0.000862865	0.00257573	0
34.2	132.4	0	0.0966366	22.5864	4.49318	22.9985	27.6486	0.674702	5.08494	16.3222	0.00132209	0.0919187	0.00035213	0.00125223	0
34.3	132.4	0	0.119764	27.6665	3.00275	23.2847	24.7064	0.388459	4.03972	16.7295	0.000466142	0.0611031	0.000140035	0.000613104	0
34.4	132.4	0	0.0418588	22.1785	4.29045	23.3351	27.9002	0.611414	5.01799	16.5363	0.000959987	0.0859385	0.000268722	0.00104688	0
34.5	132.4	0	0.0393356	23.3904	3.83928	23.511	27.1872	0.521667	4.72431	16.7085	0.000697675	0.0766065	0.000203457	0.000847851	0
34.6	132.4	0	0.0670084	25.0193	3.52133	23.4287	26.2364	0.471954	4.4631	16.72	0.00061847	0.070795	0.00018131	0.000763023	0
34.7	132.4	0	0.0333223	20.4521	4.87482	23.1569	28.9018	0.728213	5.4091	16.3424	0.00132556	0.0982554	0.000358723	0.00131442	0
34.8	132.4	0	0.0564616	23.039	4.10128	23.3139	27.3968	0.580086	4.87029	16.5577	0.000901188	0.0823962	0.000252876	0.000989917	0
34.9	132.4	0	0.149777	26.2723	3.48253	23.1039	25.5334	0.480633	4.36119	16.5438	0.000722686	0.0708235	0.000204331	0.000812243	0
35	132.4	0	0.0836796	20.3286	5.3164	22.7182	28.9138	0.856198	5.62625	16.0411	0.00212926	0.111323	0.0005425	0.0017509	0
35.1	132.4	0	0.122673	19.0665	6.04894	22.2677	29.5427	1.05538	6.06706	15.6888	0.00360083	0.133231	0.00087651	0.00249223	0
35.2	132.4	0	0.24319	19.5639	6.16787	21.9665	29.1769	1.12227	6.10335	15.5058	0.0047124	0.141518	0.00112289	0.00293508	0
35.3	132.4	0	0.0969683	14.5784	8.25994	21.131	31.7179	1.71451	7.49896	14.7696	0.0112414	0.21321	0.00259944	0.00575673	0
35.4	132.4	0	0.207017	17.6172	6.98805	21.6295	30.1677	1.35176	6.64695	15.2101	0.00711219	0.168983	0.00166545	0.00399122	0
35.5	132.4	0	0.272401	19.4145	6.29299	21.8621	29.2291	1.16389	6.17849	15.4303	0.00525069	0.146613	0.00124371	0.00315912	0
35.6	132.4	0	0.566824	24.0831	4.86457	22.0112	26.6679	0.824994	5.17137	15.697	0.00282563	0.107604	0.000688431	0.00194476	0
35.7	132.4	0	0.492381	23.051	5.15242	22.0125	27.24	0.890019	5.37909	15.6614	0.00323322	0.115037	0.000782394	0.00215957	0
32.6	132.5	0	0.751503	27.4692	3.94567	22.0033	24.801	0.622262	4.5062	15.8128	0.0016593	0.0845938	0.00041824	0.00130781	0
32.7	132.5	0	3.43363	42.3285	1.59763	19.23	16.3796	0.207734	2.42647	14.3608	0.000310867	0.034771	8.79066e-05	0.000352914	0
32.8	132.5	0	3.22252	44.0505	1.34575	19.0992	15.543	0.165489	2.20894	14.3343	0.000203348	0.0297323	6.06037e-05	0.000266009	0
32.9	132.5	0	1.97037	38.6722	1.94072	20.5456	18.5569	0.25494	2.83121	15.1856	0.000379212	0.0415694	0.000107406	0.000431575	0
33	132.5	0	0.724368	31.9715	2.7672	22.0762	22.3312	0.381075	3.6528	16.0364	0.000623695	0.0577932	0.000172677	0.000663757	0
33.1	132.5	0	1.06138	35.7096	2.18507	21.5302	20.2545	0.284839	3.13752	15.7897	0.000395634	0.046218	0.000114059	0.000471529	0
33.2	132.5	0	0.588136	32.2466	2.60652	22.2473	22.1789	0.347256	3.5579	16.1718	0.000500641	0.0543189	0.000142977	0.000580474	0
33.3	132.5	0	0.432573	30.0933	2.95538	22.5224	23.3834	0.404386	3.86243	16.2835	0.000626913	0.0611502	0.000175851	0.000691308	0
33.4	132.5	0	0.0728268	19.6774	5.53421	22.6614	29.2795	0.903501	5.77322	15.9767	0.00233987	0.116432	0.000592178	0.00188071	0
33.5	132.5	0	0.0462561	17.6614	6.28127	22.409	30.3963	1.07419	6.26411	15.7263	0.00320176	0.134872	0.000793065	0.00238397	0
33.6	132.5	0	0.0106569	12.5747	8.7577	21.1723	32.9973	1.74178	7.81596	14.705	0.00831239	0.209502	0.00195106	0.00492118	0
33.7	132.5	0	0.0151569	12.5342	8.89194	21.0431	32.9456	1.80945	7.9017	14.6226	0.00962984	0.218859	0.00224266	0.00542404	0
33.8	132.5	0	0.0119297	11.6234	9.46685	20.6834	33.3241	2.00396	8.26734	14.3543	0.0122256	0.243121	0.00282264	0.00649932	0
33.9	132.5	0	0.0140075	11.9363	9.287	20.788	33.1822	1.94732	8.15367	14.4347	0.0115719	0.236289	0.00267627	0.00621688	0
34	132.5	0	0.0094824	13.495	8.09655	21.6095	32.6372	1.5205	7.41296	15.0246	0.00582063	0.183174	0.00139574	0.00382533	0
34.1	132.5	0	0.0105868	13.7463	7.96651	21.6782	32.5092	1.48572	7.33317	15.0803	0.00557886	0.179367	0.00134077	0.00370037	0
34.2	132.5	0	0.0607925	20.7498	4.99997	22.9471	28.7034	0.772662	5.44727	16.2129	0.00163092	0.102563	0.000428052	0.0014766	0
34.3	132.5	0	0.104665	23.3998	4.2387	23.056	27.184	0.623015	4.91031	16.3945	0.00113872	0.0863755	0.000307752	0.00112644	0
34.4	132.5	0	0.111053	23.3268	4.29091	23.0166	27.2246	0.635526	4.9399	16.3643	0.00119655	0.0876534	0.000321335	0.0011618	0
34.5	132.5	0	0.125962	24.1023	4.08283	23.0316	26.7804	0.595556	4.7898	16.4058	0.00107124	0.083293	0.000290506	0.00107055	0
34.6	132.5	0	0.089428	25.0986	3.61364	23.2967	26.1998	0.494862	4.50127	16.631	0.000706012	0.0729237	0.000202335	0.000821693	0
34.7	132.5	0	0.0673364	23.5107	4.01067	23.2864	27.1223	0.565966	4.79557	16.5582	0.000880123	0.0807466	0.000246886	0.0009663	0
34.8	132.5	0	0.157844	27.5538	3.14674	23.1325	24.7914	0.419104	4.11661	16.6165	0.000561006	0.0641031	0.000163455	0.00068304	0
34.9	132.5	0	0.351343	32.8799	2.25015	22.6063	21.7841	0.277462	3.3423	16.4605	0.000300529	0.047166	9.30489e-05	0.000427894	0
35	132.5	0	0.130478	25.453	3.66646	23.1273	26.0038	0.513054	4.50273	16.5269	0.000802357	0.0744567	0.000224697	0.000878214	0
35.1	132.5	0	0.101401	18.4216	6.2585	22.2238	29.9015	1.10247	6.21047	15.6344	0.00384928	0.138419	0.000934264	0.00263398	0
35.2	132.5	0	0.134288	19.5072	5.89447	22.3103	29.3015	1.01894	5.96319	15.7344	0.00337906	0.129183	0.00082547	0.00237297	0
35.3	132.5	0	0.350967	20.3715	6.01551	21.8697	28.6935	1.1008	5.98015	15.4695	0.00486101	0.139439	0.00115395	0.00295203	0
35.4	132.5	0	0.0920479	14.3853	8.35118	21.0872	31.8113	1.74266	7.55967	14.7338	0.0116231	0.216763	0.0026857	0.00591177	0
35.5	132.5	0	0.129334	15.8102	7.69428	21.3918	31.1136	1.54375	7.12282	14.9864	0.0090431	0.191901	0.00210277	0.00485019	0
35.6	132.5	0	0.3551	21.0456	5.7435	21.9769	28.3475	1.02717	5.79964	15.5661	0.00415469	0.130755	0.000994003	0.00263228	0
35.7	132.5	0	0.518718	23.4688	5.03069	22.0192	27.0099	0.861938	5.29233	15.6808	0.00304792	0.111824	0.000739804	0.00206383	0
32.6	132.6	0	1.24708	31.2641	3.2148	21.5396	22.6484	0.484206	3.90901	15.6219	0.00113321	0.0685532	0.000291826	0.000963049	0
32.7	132.6	0	6.25677	49.3857	0.910395	16.6925	12.2265	0.108104	1.64036	12.7585	0.000124104	0.0208665	3.77261e-05	0.000171605	0
32.8	132.6	0	6.41292	53.2385	0.588575	15.791	10.3739	0.0628341	1.27779	12.2398	5.08266e-05	0.0145198	1.73842e-05	9.35452e-05	0
32.9	132.6	0	4.26012	49.0771	0.870839	17.6801	12.8305	0.0978741	1.67852	13.4843	9.08822e-05	0.0203462	2.95757e-05	0.000148273	0
33	132.6	0	1.28745	39.8352	1.58791	20.9365	18.0073	0.190105	2.59473	15.5256	0.000201002	0.0346128	6.26805e-05	0.000293261	0
33.1	132.6	0	1.27914	39.8654	1.58109	20.9399	17.9914	0.188962	2.58957	15.5295	0.00019859	0.0344842	6.20466e-05	0.000291091	0
33.2	132.6	0	0.465604	32.7167	2.40156	22.4138	21.9031	0.307139	3.42814	16.3127	0.00038075	0.0501397	0.000113258	0.000491015	0
33.3	132.6	0	0.631563	35.2136	2.05027	22.0391	20.5221	0.25347	3.10178	16.1439	0.000285754	0.043452	8.7383e-05	0.000395698	0
33.4	132.6	0	0.22932	27.8503	3.23176	22.9219	24.6393	0.442275	4.13859	16.4789	0.000661429	0.066157	0.000187229	0.000746576	0
33.5	132.6	0	0.062584	20.3768	5.16714	22.8672	28.9091	0.811603	5.55138	16.1437	0.00181657	0.106665	0.000471522	0.0015883	0
33.6	132.6	0	0.00473575	10.8668	9.80288	20.5406	33.755	2.07087	8.46389	14.2257	0.0118293	0.248394	0.00273751	0.00648532	0
33.7	132.6	0	0.00899614	12.239	8.94466	21.0671	33.1581	1.79633	7.9315	14.6225	0.00880216	0.215735	0.00206117	0.00515169	0
33.8	132.6	0	0.0133069	12.1944	9.08958	20.9272	33.0992	1.87164	8.02611	14.5337	0.0103358	0.226327	0.00240068	0.00573088	0
33.9	132.6	0	0.0251345	13.3594	8.50367	21.228	32.5185	1.70653	7.65739	14.7779	0.00889827	0.207462	0.00207678	0.00504933	0
34	132.6	0	0.0380283	14.8766	7.71533	21.6481	31.7845	1.47423	7.15788	15.1131	0.00655098	0.180157	0.0015493	0.00399361	0
34.1	132.6	0	0.023049	16.2298	6.753	22.2877	31.2155	1.17115	6.58209	15.5855	0.00352734	0.145134	0.00087228	0.00261511	0
34.2	132.6	0	0.0518056	19.3188	5.54484	22.7462	29.5041	0.894058	5.80109	16.019	0.00217199	0.115476	0.00055561	0.00181106	0
34.3	132.6	0	0.044288	19.3367	5.47076	22.8192	29.5074	0.871217	5.76444	16.0686	0.00200809	0.11309	0.00051848	0.0017263	0
34.4	132.6	0	0.108921	23.616	4.18187	23.059	27.0599	0.612242	4.86901	16.4053	0.00110635	0.0851979	0.00029974	0.00110235	0
34.5	132.6	0	0.201667	26.8434	3.45179	22.9609	25.2133	0.481281	4.30933	16.4659	0.000761339	0.0705463	0.000212584	0.000827403	0
34.6	132.6	0	0.321661	30.1035	2.81567	22.733	23.3647	0.372831	3.79373	16.4356	0.00050841	0.0580716	0.000147352	0.000611951	0
34.7	132.6	0	0.330496	33.5727	2.09225	22.6123	21.3805	0.251231	3.22041	16.4952	0.000249021	0.044204	7.93061e-05	0.000379431	0
34.8	132.6	0	0.394032	34.8255	1.93216	22.4173	20.6901	0.228363	3.06407	16.4067	0.000217082	0.0412302	7.0095e-05	0.000342089	0
34.9	132.6	0	0.812834	40.0363	1.39492	21.3527	17.8838	0.156024	2.48425	15.8476	0.000129225	0.0311379	4.37874e-05	0.000228755	0
35	132.6	0	0.444226	34.7017	2.00023	22.3423	20.7756	0.240522	3.10656	16.3457	0.000243108	0.0424903	7.69276e-05	0.000365338	0
35.1	132.6	0	0.171826	24.0767	4.23672	22.8533	26.7892	0.636301	4.86486	16.2809	0.00128951	0.0873731	0.000341076	0.00119626	0
35.2	132.6	0	0.118779	19.0992	6.01868	22.2921	29.5302	1.04591	6.04969	15.7064	0.00350825	0.132149	0.000855743	0.00244982	0
35.3	132.6	0	0.16512	20.9614	5.37725	22.462	28.5073	0.89671	5.6171	15.8923	0.00263992	0.115639	0.000655321	0.00197426	0
35.4	132.6	0	0.387225	21.138	5.75359	21.9284	28.2821	1.03465	5.79989	15.5364	0.00430375	0.131716	0.00102714	0.00268902	0
35.5	132.6	0	0.410575	22.1275	5.39652	22.0339	27.7587	0.943337	5.5582	15.6434	0.00353577	0.121111	0.000852556	0.00232565	0
35.6	132.6	0	0.160867	16.7542	7.29769	21.5491	30.6318	1.43119	6.85799	15.125	0.00779332	0.178253	0.00182019	0.00431123	0
35.7	132.6	0	0.550366	23.8769	4.91971	22.0147	26.7828	0.837193	5.21165	15.6921	0.00289804	0.108997	0.000705181	0.00198376	0
35.8	132.6	0	0.554391	23.8607	4.92955	22.0068	26.7899	0.839986	5.21758	15.6861	0.00292411	0.109317	0.000711071	0.00199574	0
32.5	132.7	0	1.01952	27.6213	4.07517	21.7067	24.6535	0.664124	4.55792	15.6087	0.00204997	0.0890956	0.000506216	0.00148907	0
32.6	132.7	0	2.11429	36.1459	2.42538	20.6611	19.8702	0.344361	3.21549	15.17	0.000677796	0.0518104	0.000180282	0.00064066	0
32.7	132.7	0	10.4425	54.3298	0.519698	13.8608	8.84267	0.0576181	1.0926	10.8415	5.47982e-05	0.0127034	1.76915e-05	8.84496e-05	0
32.8	132.7	0	9.15982	56.8828	0.368973	13.7229	8.05748	0.0370498	0.927367	10.8338	2.53077e-05	0.00980869	9.25979e-06	5.44578e-05	0
32.9	132.7	0	7.41976	55.3394	0.457446	14.8473	9.17514	0.0468688	1.08575	11.6165	3.36013e-05	0.0117918	1.20488e-05	6.89508e-05	0
33	132.7	0	2.5121	47.1668	0.927393	18.9767	14.0798	0.10079	1.83589	14.3784	8.11701e-05	0.0217949	2.7797e-05	0.000148484	0
33.1	132.7	0	1.49201	41.2943	1.43889	20.5903	17.2183	0.16918	2.43398	15.3308	0.000170108	0.031743	5.39053e-05	0.000258334	0
33.2	132.7	0	0.838741	37.2228	1.82186	21.6328	19.4258	0.220897	2.86722	15.9301	0.000237435	0.0391122	7.36692e-05	0.000341319	0
33.3	132.7	0	0.674886	35.7806	1.97708	21.9428	20.2109	0.242596	3.03111	16.0973	0.000267842	0.0420624	8.24247e-05	0.000376885	0
33.4	132.7	0	0.580883	34.5108	2.14425	22.1527	20.9092	0.267588	3.19109	16.1975	0.000309685	0.0452376	9.39645e-05	0.000420376	0
33.5	132.7	0	0.0488089	19.4758	5.4495	22.8055	29.4235	0.869383	5.74519	16.0652	0.00202731	0.11287	0.000522342	0.00173093	0
33.6	132.7	0	0.00503812	12.009	8.95078	21.1192	33.3498	1.76588	7.93272	14.6426	0.00782608	0.21064	0.00184775	0.00480382	0
33.7	132.7	0	0.00355104	10.2898	10.1987	20.2822	33.9793	2.20824	8.71258	14.0364	0.0136223	0.265405	0.00313685	0.00723684	0
33.8	132.7	0	0.00368581	10.2843	10.211	20.2701	33.9735	2.2158	8.72188	14.0289	0.0138165	0.266575	0.00317991	0.00730653	0
33.9	132.7	0	0.0288447	13.035	8.76121	21.042	32.6201	1.805	7.82269	14.6461	0.0105151	0.220419	0.00243778	0.00568322	0
34	132.7	0	0.047297	14.7619	7.86699	21.5182	31.7949	1.53476	7.24965	15.0248	0.00749069	0.187927	0.00175838	0.00436992	0
34.1	132.7	0	0.0730923	16.4956	7.07657	21.8817	30.911	1.31655	6.74041	15.3322	0.00552191	0.162675	0.00131386	0.0034533	0
34.2	132.7	0	0.10449	19.4419	5.80381	22.4321	29.3674	0.984636	5.92096	15.8135	0.00299724	0.125286	0.000740411	0.00220336	0
34.3	132.7	0	0.191499	22.4736	4.86062	22.6009	27.674	0.778758	5.26901	16.0448	0.0020006	0.102684	0.000507026	0.00161337	0
34.4	132.7	0	0.540602	28.6968	3.42326	22.3327	24.1631	0.500696	4.17666	16.0926	0.000993075	0.0714702	0.000263749	0.000933604	0
34.5	132.7	0	0.809482	32.1499	2.78214	21.9699	22.2273	0.386506	3.64852	15.9665	0.000656953	0.0582298	0.000180307	0.000681984	0
34.6	132.7	0	0.932188	35.2326	2.21542	21.692	20.5216	0.287612	3.18203	15.8888	0.00039071	0.0467654	0.000113307	0.000472852	0
34.7	132.7	0	0.90979	35.9163	2.07918	21.667	20.1461	0.264063	3.0736	15.8991	0.000332602	0.0440745	9.84691e-05	0.000424943	0
34.8	132.7	0	0.346433	30.1078	2.84822	22.6822	23.3665	0.380124	3.80938	16.3992	0.000534476	0.0587763	0.00015366	0.00062983	0
34.9	132.7	0	0.301163	28.7551	3.11912	22.7679	24.1319	0.427016	4.02643	16.4057	0.000649276	0.0641377	0.000183015	0.000724992	0
35	132.7	0	0.349963	29.9165	2.8988	22.6755	23.4761	0.3895	3.84605	16.3865	0.00056063	0.0598009	0.000160209	0.000650054	0
35.1	132.7	0	0.0537023	18.864	5.76729	22.6316	29.7462	0.949405	5.93768	15.9237	0.00248831	0.121388	0.000628521	0.00198746	0
35.2	132.7	0	0.0158562	13.9662	7.95802	21.6336	32.3452	1.50311	7.32207	15.0625	0.00605567	0.18198	0.00144459	0.00387721	0
35.3	132.7	0	0.0959043	18.1694	6.35293	22.1927	30.0382	1.1254	6.27299	15.6038	0.00399768	0.14097	0.000968274	0.00271195	0
35.4	132.7	0	0.226501	22.7376	4.84787	22.5307	27.5153	0.782013	5.24624	16.0066	0.00208185	0.102975	0.000524653	0.00164506	0
35.5	132.7	0	0.433683	21.9035	5.51345	21.9599	27.8641	0.97677	5.63148	15.5849	0.00387023	0.125027	0.000928056	0.00247563	0
35.6	132.7	0	0.0635188	13.4431	8.77657	20.8976	32.2817	1.86773	7.84116	14.574	0.0130947	0.232069	0.00301773	0.00653639	0
35.7	132.7	0	0.603892	23.5338	5.09432	21.8982	26.9431	0.885719	5.32056	15.5995	0.00335242	0.114611	0.000807957	0.00219188	0
35.8	132.7	0	0.570805	23.9309	4.92161	21.9895	26.7469	0.839438	5.20929	15.6766	0.0029396	0.109258	0.000714377	0.00200002	0
35.9	132.7	0	0.542225	23.6402	4.99477	22.0016	26.9107	0.855136	5.26382	15.6747	0.00302563	0.111051	0.000734384	0.00204789	0
36	132.7	0	0.550277	23.7422	4.96705	22.0004	26.8539	0.848944	5.24366	15.6775	0.0029878	0.110343	0.000725648	0.00202776	0
36.1	132.7	0	0.554294	23.7261	4.97688	21.9925	26.8609	0.851754	5.24958	15.6715	0.00301457	0.110667	0.000731693	0.00203997	0
36.2	132.7	0	0.538207	23.5227	5.03238	21.9947	26.974	0.864185	5.28991	15.6658	0.00309126	0.112089	0.000749393	0.00208063	0
32.5	132.8	0	1.26921	29.4483	3.6888	21.5161	23.6171	0.586292	4.25211	15.5387	0.00167675	0.0800741	0.000418445	0.00126959	0
32.6	132.8	0	3.80421	41.8761	1.69892	19.0916	16.5294	0.227287	2.49432	14.2404	0.000379169	0.0368899	0.000104484	0.000399665	0
32.7	132.8	0	19.4306	57.8316	0.190256	9.47175	4.82223	0.0189376	0.524008	7.70522	1.33829e-05	0.00533799	4.8338e-06	2.82973e-05	0
32.8	132.8	0	21.5448	59.9068	0.0896879	7.99805	3.44527	0.00785115	0.33493	6.66959	3.76102e-06	0.00302504	1.62941e-06	1.17569e-05	0
32.9	132.8	0	16.5525	60.3973	0.141049	9.77951	4.62879	0.0127566	0.471637	8.01198	6.59891e-06	0.00443231	2.74562e-06	1.88738e-05	0
33	132.8	0	7.67007	55.8841	0.425782	14.6027	8.87076	0.0430967	1.03784	11.4545	2.98033e-05	0.0111275	1.08463e-05	6.32304e-05	0
33.1	132.8	0	3.02892	49.168	0.789249	18.2961	13.0103	0.0836756	1.65118	13.9535	6.30146e-05	0.0190304	2.21423e-05	0.000122396	0
33.2	132.8	0	1.40705	40.7097	1.49727	20.7323	17.534	0.177319	2.49768	15.4113	0.000181903	0.0328683	5.72712e-05	0.000271839	0
33.3	132.8	0	1.06264	39.4049	1.57797	21.1838	18.2424	0.186097	2.61547	15.6916	0.00018524	0.0344648	5.8897e-05	0.000282993	0
33.4	132.8	0	1.49734	42.8374	1.24383	20.3693	16.4026	0.140392	2.24651	15.2342	0.000123723	0.0280606	4.09995e-05	0.000208947	0
33.5	132.8	0	0.0444501	18.802	5.71596	22.7014	29.7977	0.930078	5.91666	15.9677	0.00231366	0.119334	0.000589467	0.00190362	0
33.6	132.8	0	0.00790372	13.0624	8.33161	21.4801	32.8521	1.5854	7.55646	14.9218	0.00630536	0.190341	0.0015055	0.00406944	0
33.7	132.8	0	0.000783709	8.44981	11.5412	19.3755	34.6352	2.69434	9.55957	13.3822	0.0203069	0.326421	0.00462224	0.0100046	0
33.8	132.8	0	0.00100546	8.13649	11.8573	19.0997	34.6193	2.87512	9.81018	13.2021	0.0254977	0.355742	0.00578188	0.0118087	0
33.9	132.8	0	0.0200346	11.8965	9.41842	20.654	33.1198	2.02233	8.24726	14.3504	0.0135073	0.247802	0.00310884	0.00690498	0
34	132.8	0	0.0412123	14.1481	8.18299	21.3508	32.0896	1.62952	7.45185	14.8913	0.00852671	0.199263	0.00199115	0.00482322	0
34.1	132.8	0	0.0884832	17.173	6.80894	21.9793	30.549	1.24885	6.56454	15.4234	0.00502792	0.155044	0.00120134	0.0032055	0
34.2	132.8	0	0.114294	21.8894	4.83166	22.8141	28.032	0.754391	5.29218	16.1681	0.00171146	0.100295	0.000443104	0.00148388	0
34.3	132.8	0	0.340974	28.0138	3.3749	22.6647	24.5558	0.478799	4.19717	16.3025	0.000828808	0.0696411	0.000226599	0.000849424	0
34.4	132.8	0	0.742893	34.3016	2.29128	21.9589	21.0371	0.296466	3.27664	16.0461	0.000392666	0.0481698	0.000114661	0.00048353	0
34.5	132.8	0	0.992224	36.9858	1.93001	21.4965	19.5589	0.240803	2.93517	15.8186	0.000287327	0.0411896	8.63871e-05	0.000382091	0
34.6	132.8	0	1.23089	37.9243	1.86427	21.1896	19.0402	0.233505	2.84548	15.6311	0.000286048	0.0399356	8.53469e-05	0.000373397	0
34.7	132.8	0	1.00607	36.9304	1.94523	21.4877	19.589	0.243519	2.94599	15.8098	0.000294092	0.0414861	8.81125e-05	0.000387639	0
34.8	132.8	0	0.812112	38.3649	1.63088	21.5479	18.7967	0.190873	2.70302	15.9176	0.000182589	0.0355193	5.88255e-05	0.000287414	0
34.9	132.8	0	0.643542	36.1312	1.89753	21.9541	20.0121	0.229229	2.97001	16.121	0.000239873	0.0405547	7.50594e-05	0.00035155	0
35	132.8	0	0.260546	33.1888	2.07445	22.7814	21.5682	0.245481	3.23389	16.6027	0.000229607	0.0438771	7.45508e-05	0.000365749	0
35.1	132.8	0	0.00692164	15.3928	6.80798	22.4239	31.787	1.14075	6.65779	15.6355	0.00285556	0.141454	0.000726923	0.0023464	0
35.2	132.8	0	0.00572253	12.1655	8.87081	21.1607	33.2679	1.74558	7.88429	14.6766	0.00771766	0.208502	0.00182274	0.00474093	0
35.3	132.8	0	0.0227266	16.061	6.84093	22.2407	31.3018	1.19444	6.6358	15.5476	0.00368339	0.147667	0.000907842	0.00269694	0
35.4	132.8	0	0.243079	23.016	4.78229	22.52	27.3571	0.769371	5.19667	16.0098	0.00203784	0.101563	0.00051398	0.00161473	0
35.5	132.8	0	0.332292	21.2713	5.61622	22.0611	28.2437	0.989805	5.72062	15.6314	0.0037661	0.126357	0.000906427	0.00245995	0
35.6	132.8	0	0.300087	19.7142	6.21253	21.8565	29.0585	1.14681	6.11996	15.4372	0.00517418	0.144714	0.0012258	0.00311195	0
35.7	132.8	0	0.533845	22.4993	5.40303	21.8762	27.5097	0.959011	5.54001	15.5484	0.00389159	0.1231	0.000931373	0.00245868	0
35.8	132.8	0	0.538145	23.39	5.07986	21.9797	27.0438	0.876131	5.32193	15.6508	0.00318623	0.113464	0.000771019	0.0021265	0
35.9	132.8	0	0.570805	23.9309	4.92161	21.9895	26.7469	0.839438	5.20929	15.6766	0.0029396	0.109258	0.000714377	0.00200002	0
36	132.8	0	0.566699	23.9472	4.91179	21.9974	26.7398	0.836648	5.20336	15.6826	0.00291341	0.108937	0.000708459	0.001988	0
36.1	132.8	0	0.538207	23.5227	5.03238	21.9947	26.974	0.864185	5.28991	15.6658	0.00309126	0.112089	0.000749393	0.00208063	0
36.2	132.8	0	0.522538	23.3207	5.0881	21.9961	27.0863	0.876732	5.33029	15.6596	0.00316972	0.113525	0.000767485	0.00212201	0
36.3	132.8	0	0.507275	23.1201	5.14404	21.9967	27.1977	0.889395	5.3707	15.653	0.00324996	0.114975	0.000785976	0.0021641	0
36.4	132.8	0	0.499794	23.0203	5.1721	21.9967	27.253	0.89577	5.39091	15.6494	0.00329077	0.115705	0.000795373	0.00218543	0
32.5	132.9	0	2.68811	35.6296	2.64293	20.3238	20.0157	0.39439	3.34161	14.9048	0.000949685	0.0571296	0.00024347	0.000793192	0
32.6	132.9	0	17.0991	56.9417	0.271242	10.614	5.8474	0.0283406	0.667121	8.52393	2.31583e-05	0.00716497	7.89703e-06	4.28383e-05	0
32.7	132.9	0	31.4436	55.1641	0.0642635	5.80182	2.37109	0.00585935	0.229897	4.91728	3.29182e-06	0.00210947	1.31894e-06	8.82013e-06	0
32.8	132.9	0	45.226	48.5134	0.0087333	2.83677	0.780078	0.000640204	0.0606072	2.57328	1.96992e-07	0.000457828	1.12474e-07	1.08246e-06	0
32.9	132.9	0	32.8691	56.0769	0.0281668	4.91788	1.6813	0.00223495	0.145019	4.27822	8.33029e-07	0.00118413	4.17534e-07	3.52344e-06	0
33	132.9	0	16.8734	60.87	0.122849	9.50184	4.36226	0.0108479	0.435506	7.81927	5.23065e-06	0.00400586	2.25579e-06	1.61148e-05	0
33.1	132.9	0	10.5802	58.6588	0.273391	12.6563	6.93223	0.026253	0.763583	10.1014	1.57688e-05	0.00770544	6.10341e-06	3.84271e-05	0
33.2	132.9	0	3.1777	47.5505	0.949786	18.5303	13.7871	0.106077	1.81819	14.0581	9.4613e-05	0.0220651	3.12226e-05	0.000159159	0
33.3	132.9	0	2.24382	43.6819	1.27401	19.7303	15.8928	0.149405	2.20814	14.7907	0.00015279	0.0284558	4.81501e-05	0.000229546	0
33.4	132.9	0	1.70219	43.2837	1.23197	20.1525	16.1564	0.14002	2.21415	15.0909	0.00012712	0.0277772	4.16889e-05	0.000209709	0
33.5	132.9	0	0.0716438	20.365	5.23143	22.801	28.906	0.830897	5.58291	16.0984	0.00194908	0.108664	0.000501633	0.00165783	0
33.6	132.9	0	0.0110571	13.6587	8.03755	21.6289	32.5406	1.50973	7.37539	15.0448	0.00583444	0.182172	0.0013977	0.00381525	0
33.7	132.9	0	0.00140998	9.40491	10.7694	19.9313	34.3693	2.38366	9.05623	13.772	0.0151479	0.28521	0.00347769	0.00797222	0
33.8	132.9	0	0.00176066	9.70219	10.551	20.0783	34.2619	2.30597	8.92007	13.8782	0.0141444	0.275627	0.00325473	0.0075485	0
33.9	132.9	0	0.0342724	13.3737	8.60082	21.1189	32.4491	1.76006	7.72007	14.71	0.0101076	0.215224	0.00234595	0.00549331	0
34	132.9	0	0.0909036	16.7829	7.02155	21.8585	30.734	1.31225	6.69817	15.3287	0.00568418	0.162515	0.00134881	0.00349825	0
34.1	132.9	0	0.266672	21.2541	5.5051	22.21	28.2896	0.95003	5.66438	15.7321	0.00328395	0.121688	0.000798627	0.00225355	0
34.2	132.9	0	0.372086	28.3021	3.3398	22.6106	24.3931	0.474118	4.16184	16.2754	0.000826882	0.0690204	0.000225688	0.000843401	0
34.3	132.9	0	0.681555	34.0144	2.30882	22.0495	21.1949	0.297922	3.30292	16.1005	0.000388964	0.0484792	0.000114028	0.00048379	0
34.4	132.9	0	1.05313	37.3565	1.89279	21.4045	19.3555	0.235668	2.89432	15.7663	0.000280267	0.0404751	8.43444e-05	0.000373713	0
34.5	132.9	0	1.47289	40.7	1.51547	20.6818	17.5353	0.180706	2.50702	15.3731	0.000190111	0.0332036	5.93762e-05	0.000278654	0
34.6	132.9	0	2.03064	44.0869	1.19375	19.8046	15.7088	0.136372	2.14694	14.8647	0.00012722	0.0269699	4.13332e-05	0.000205547	0
34.7	132.9	0	1.767	41.7195	1.44262	20.3307	16.9716	0.171922	2.4094	15.1549	0.000182587	0.0317653	5.68548e-05	0.000265947	0
34.8	132.9	0	2.48252	48.6995	0.784874	18.6976	13.3176	0.0816505	1.67969	14.2373	5.72823e-05	0.0190978	2.07024e-05	0.000118226	0
34.9	132.9	0	1.17282	41.7854	1.29241	20.781	16.9651	0.144909	2.33194	15.497	0.000123325	0.0290815	4.13791e-05	0.00021399	0
35	132.9	0	0.819118	43.0326	1.03973	20.9182	16.2706	0.107332	2.12599	15.6616	6.94608e-05	0.0246021	2.59398e-05	0.000152462	0
35.1	132.9	0	0.0386085	22.3765	4.18656	23.3961	27.7852	0.588804	4.95613	16.5864	0.000881413	0.0836499	0.000249643	0.00099203	0
35.2	132.9	0	0.00373353	13.7075	7.67394	21.9666	32.6823	1.35429	7.17909	15.2608	0.00394609	0.163793	0.000980441	0.00298695	0
35.3	132.9	0	0.00285267	10.7919	9.74568	20.6225	33.8729	2.01763	8.41706	14.2708	0.0103657	0.239924	0.00241527	0.00595978	0
35.4	132.9	0	0.0366687	17.8221	6.10565	22.5489	30.3394	1.0199	6.16743	15.8254	0.00275581	0.128937	0.000692707	0.0021653	0
35.5	132.9	0	0.24394	19.3448	6.2664	21.9202	29.2866	1.14999	6.16744	15.4666	0.00499158	0.144797	0.00118594	0.00305982	0
35.6	132.9	0	0.253425	19.7272	6.11779	21.9721	29.0863	1.11067	6.06818	15.5154	0.0046382	0.140202	0.00110583	0.00289618	0
35.7	132.9	0	0.406537	20.591	6.00426	21.8002	28.549	1.10638	5.96275	15.4302	0.00507883	0.140312	0.00120227	0.00302681	0
35.8	132.9	0	0.443515	22.1094	5.44652	21.9719	27.7527	0.960384	5.58502	15.6004	0.00374379	0.123132	0.000899202	0.00241403	0
35.9	132.9	0	0.57493	23.9146	4.93143	21.9817	26.754	0.842231	5.21521	15.6706	0.00296599	0.109579	0.00072034	0.0020121	0
36	132.9	0	0.550188	23.6083	5.01443	21.9859	26.9245	0.860778	5.27566	15.6627	0.00307997	0.111702	0.000746653	0.00207261	0
36.1	132.9	0	0.530321	23.4215	5.06021	21.9955	27.0303	0.870444	5.3101	15.6628	0.00313027	0.112806	0.00075839	0.00210123	0
36.2	132.9	0	0.507275	23.1201	5.14404	21.9967	27.1977	0.889395	5.3707	15.653	0.00324996	0.114975	0.000785976	0.0021641	0
36.3	132.9	0	0.492411	22.9209	5.2002	21.9965	27.3081	0.902174	5.41114	15.6458	0.00333204	0.116439	0.000804874	0.00220693	0
36.4	132.9	0	0.499794	23.0203	5.1721	21.9967	27.253	0.89577	5.39091	15.6494	0.00329077	0.115705	0.000795373	0.00218543	0
36.5	132.9	0	0.499794	23.0203	5.1721	21.9967	27.253	0.89577	5.39091	15.6494	0.00329077	0.115705	0.000795373	0.00218543	0
36.6	132.9	0	0.499794	23.0203	5.1721	21.9967	27.253	0.89577	5.39091	15.6494	0.00329077	0.115705	0.000795373	0.00218543	0
32.5	133	0	2.06463	33.2959	3.00921	20.846	21.3878	0.459635	3.6721	15.1972	0.00117988	0.0650505	0.000299331	0.000949342	0
32.6	133	0	15.7452	55.8878	0.351075	11.4177	6.67442	0.038206	0.791536	9.08497	3.54399e-05	0.00889036	1.15427e-05	5.87101e-05	0
32.7	133	0	31.8264	54.9861	0.0626193	5.71684	2.32524	0.00570373	0.224985	4.85011	3.19853e-06	0.00206118	1.28276e-06	8.58993e-06	0
32.8	133	0	50.8229	43.9316	0.00946034	2.36239	0.674256	0.000746149	0.0546092	2.14364	2.86229e-07	0.000431232	1.41697e-07	1.20134e-06	0
32.9	133	0	42.2192	50.548	0.0117914	3.26483	0.94852	0.000882268	0.0756607	2.93049	2.8533e-07	0.000582561	1.57242e-07	1.46185e-06	0
33	133	0	29.1994	57.7475	0.0404951	5.75996	2.11336	0.00330682	0.188911	4.94539	1.32479e-06	0.00158765	6.35107e-07	5.11601e-06	0
33.1	133	0	21.9125	60.5482	0.0700998	7.63517	3.11717	0.00587551	0.292316	6.41614	2.47918e-06	0.00254477	1.15106e-06	8.91648e-06	0
33.2	133	0	6.71224	54.1779	0.526796	15.4373	9.87131	0.0550787	1.19328	12.0126	4.18116e-05	0.0132617	1.46538e-05	8.14018e-05	0
33.3	133	0	4.12367	50.4139	0.746577	17.4737	12.2095	0.0804158	1.54737	13.3867	6.49347e-05	0.0179706	2.22192e-05	0.000119099	0
33.4	133	0	2.27753	48.0784	0.818795	18.9423	13.6505	0.0854741	1.73237	14.3947	6.03159e-05	0.0198057	2.17459e-05	0.000123722	0
33.5	133	0	0.14245	24.4833	4.01316	22.9999	26.5619	0.584428	4.73156	16.3989	0.00105246	0.0819914	0.000285327	0.00105104	0
33.6	133	0	0.0274657	17.2324	6.28764	22.5104	30.6807	1.05551	6.29253	15.7749	0.00285634	0.13271	0.000717799	0.00224337	0
33.7	133	0	0.00429475	11.7399	9.10889	21.0272	33.4776	1.81154	8.02847	14.5713	0.0081973	0.215739	0.0019314	0.00498552	0
33.8	133	0	0.0144102	13.6375	8.13743	21.5343	32.505	1.55446	7.43283	14.9841	0.00649441	0.187796	0.00154342	0.00408727	0
33.9	133	0	0.108407	18.9788	6.03035	22.3147	29.6051	1.04484	6.06238	15.7168	0.00344557	0.131985	0.000842201	0.00242791	0
34	133	0	0.330939	23.0229	4.94292	22.3106	27.3195	0.8198	5.27555	15.8658	0.00248093	0.107053	0.000613713	0.00182553	0
34.1	133	0	0.66839	28.4448	3.60443	22.1449	24.2854	0.544485	4.27955	15.9494	0.00122995	0.076055	0.000318681	0.00106794	0
34.2	133	0	1.19218	36.6261	2.07129	21.339	19.7467	0.267531	3.02549	15.6869	0.000362834	0.043999	0.00010526	0.000439959	0
34.3	133	0	1.30212	38.9276	1.72798	21.0264	18.4946	0.212323	2.71797	15.553	0.000244814	0.0372962	7.43442e-05	0.000334375	0
34.4	133	0	1.7773	43.7261	1.19364	20.0318	15.9199	0.134932	2.16915	15.0199	0.000120698	0.0270332	3.9788e-05	0.000201611	0
34.5	133	0	2.06536	44.9121	1.10561	19.6483	15.2795	0.123858	2.05558	14.7841	0.000108598	0.0252912	3.60532e-05	0.000184631	0
34.6	133	0	2.76172	49.6357	0.730134	18.347	12.8194	0.075287	1.59871	14.0138	5.17042e-05	0.0179725	1.88518e-05	0.000108912	0
34.7	133	0	3.47051	51.5104	0.629373	17.5643	11.8014	0.0639003	1.43981	13.5043	4.23945e-05	0.0158508	1.56849e-05	9.24135e-05	0
34.8	133	0	3.32837	53.1162	0.51292	17.2673	11.0617	0.0494073	1.29836	13.352	2.7866e-05	0.0136198	1.10777e-05	7.07852e-05	0
34.9	133	0	1.02162	41.9427	1.22851	20.8915	16.8752	0.134563	2.28942	15.5882	0.000105616	0.0279603	3.65118e-05	0.000195975	0
35	133	0	0.628098	39.6658	1.35889	21.6066	18.0539	0.14854	2.48493	16.0222	0.000113052	0.0305833	3.95398e-05	0.00021456	0
35.1	133	0	0.0776522	25.9915	3.29068	23.4255	25.6675	0.432408	4.28832	16.7586	0.000534879	0.066393	0.000159327	0.000687593	0
35.2	133	0	0.00325578	13.8205	7.55936	22.0496	32.6485	1.31676	7.1157	15.3192	0.0036404	0.159706	0.000911832	0.00283495	0
35.3	133	0	0.00597038	12.6041	8.56811	21.3555	33.088	1.64736	7.70076	14.8205	0.0067002	0.19703	0.00159571	0.00428092	0
35.4	133	0	0.036178	18.0299	5.99821	22.6065	30.2311	0.992359	6.10213	15.8723	0.00258886	0.125985	0.000654407	0.00207425	0
35.5	133	0	0.194118	19.0939	6.26218	22.0106	29.456	1.13615	6.17765	15.5179	0.00463978	0.14288	0.00110811	0.00293107	0
35.6	133	0	0.23617	19.1733	6.32637	21.9053	29.3789	1.16506	6.20838	15.4505	0.0051131	0.146541	0.0012136	0.00311818	0
35.7	133	0	0.195026	17.4897	7.02116	21.6331	30.242	1.358	6.67083	15.2078	0.00710834	0.169611	0.00166486	0.00399909	0
35.8	133	0	0.436893	22.0133	5.47507	21.97	27.8056	0.967068	5.60531	15.5956	0.00379014	0.123901	0.00090983	0.00243751	0
35.9	133	0	0.518673	23.2047	5.12587	21.9886	27.1487	0.885911	5.3564	15.6504	0.0032381	0.11458	0.000783106	0.00215578	0
36	133	0	0.514871	23.352	5.06843	22.0119	27.0728	0.871039	5.31845	15.6716	0.00311401	0.112867	0.000754914	0.00209679	0
36.1	133	0	0.470771	22.7531	5.23691	22.0114	27.405	0.909261	5.43981	15.6501	0.00335655	0.117239	0.00081079	0.00222399	0
36.2	133	0	0.446688	22.3463	5.36012	21.9992	27.6281	0.938265	5.52678	15.6274	0.00355851	0.120568	0.000857084	0.00232621	0
36.3	133	0	0.426901	22.0561	5.44568	21.994	27.7882	0.958147	5.58765	15.6136	0.00369295	0.122848	0.000887947	0.002395	0
36.4	133	0	0.485125	22.8218	5.22836	21.9961	27.363	0.908607	5.43138	15.642	0.00337378	0.117176	0.000814479	0.00222863	0
36.5	133	0	0.499794	23.0203	5.1721	21.9967	27.253	0.89577	5.39091	15.6494	0.00329077	0.115705	0.000795373	0.00218543	0
36.6	133	0	0.499794	23.0203	5.1721	21.9967	27.253	0.89577	5.39091	15.6494	0.00329077	0.115705	0.000795373	0.00218543	0
32.5	133.1	0	3.28909	38.5913	2.17382	19.7381	18.335	0.309615	2.92616	14.5887	0.000639193	0.046917	0.000168449	0.000586451	0
32.6	133.1	0	10.2934	52.7058	0.641135	14.3064	9.61402	0.0746229	1.23624	11.113	8.34918e-05	0.0151479	2.55791e-05	0.000118244	0
32.7	133.1	0	22.9764	57.0044	0.158173	8.39167	4.12456	0.0157695	0.442753	6.88173	1.13844e-05	0.0044826	4.07738e-06	2.3687e-05	0
32.8	133.1	0	34.3002	54.1398	0.0449322	5.06168	1.92433	0.00394219	0.179156	4.34435	1.98566e-06	0.00158221	8.40316e-07	5.98364e-06	0
32.9	133.1	0	33.1642	54.6578	0.0500774	5.31725	2.06439	0.00443199	0.194275	4.54578	2.28434e-06	0.00173189	9.55244e-07	6.70812e-06	0
33	133.1	0	25.5753	57.6808	0.0909204	7.19018	3.13107	0.0083373	0.311176	6.0093	4.67007e-06	0.00290144	1.87216e-06	1.24654e-05	0
33.1	133.1	0	18.7627	58.2514	0.184846	9.59727	4.84723	0.0181457	0.522288	7.81086	1.22291e-05	0.00525898	4.50549e-06	2.70113e-05	0
33.2	133.1	0	8.28715	56.7555	0.377443	14.1166	8.33375	0.0375611	0.957929	11.1239	2.4765e-05	0.0100796	9.19644e-06	5.49814e-05	0
33.3	133.1	0	7.18845	55.0252	0.475672	15.0245	9.37256	0.0489791	1.11538	11.7369	3.55912e-05	0.0121847	1.26926e-05	7.21172e-05	0
33.4	133.1	0	3.42747	52.6188	0.549717	17.3336	11.2806	0.05397	1.34183	13.3795	3.22893e-05	0.0143149	1.24957e-05	7.75232e-05	0
33.5	133.1	0	0.404616	32.176	2.45327	22.5357	22.199	0.313588	3.48685	16.3789	0.000385066	0.051088	0.000114858	0.000499801	0
33.6	133.1	0	0.0682989	20.6405	5.09555	22.8732	28.7572	0.797947	5.49992	16.1584	0.00177581	0.105181	0.000461423	0.00155781	0
33.7	133.1	0	0.00690028	12.9655	8.35769	21.4773	32.9153	1.58694	7.57326	14.9151	0.00621434	0.190295	0.00148615	0.00404228	0
33.8	133.1	0	0.0322468	17.7109	6.10903	22.5732	30.412	1.016	6.1759	15.8367	0.00268322	0.128504	0.000676916	0.00213555	0
33.9	133.1	0	0.439303	26.6821	3.8844	22.4208	25.293	0.590023	4.52767	16.0784	0.00132077	0.0815118	0.000342763	0.00115328	0
34	133.1	0	0.608489	29.703	3.22185	22.2486	23.5981	0.463797	4.01553	16.0715	0.000876395	0.0672463	0.000235075	0.000849419	0
34.1	133.1	0	0.792535	29.59	3.39023	22.0103	23.638	0.505476	4.10295	15.8966	0.00110247	0.0715235	0.000287486	0.000977632	0
34.2	133.1	0	1.17488	36.4868	2.08953	21.3657	19.8236	0.270367	3.04295	15.7008	0.000368558	0.0443562	0.000106776	0.00044526	0
34.3	133.1	0	1.81895	41.1083	1.53695	20.3742	17.2884	0.18698	2.49133	15.1608	0.000213039	0.0335739	6.49199e-05	0.00029408	0
34.4	133.1	0	2.76985	48.3913	0.837275	18.5943	13.4327	0.0893869	1.72052	14.1444	6.84368e-05	0.0200132	2.38926e-05	0.000130901	0
34.5	133.1	0	2.84484	48.6768	0.818033	18.4959	13.2803	0.0870236	1.69443	14.0828	6.59932e-05	0.0196269	2.31254e-05	0.00012732	0
34.6	133.1	0	3.68348	52.489	0.569815	17.234	11.2989	0.0568133	1.35564	13.2975	3.57736e-05	0.0146447	1.35361e-05	8.19191e-05	0
34.7	133.1	0	4.25551	54.1601	0.481859	16.5559	10.4128	0.0468583	1.21718	12.8569	2.75755e-05	0.0127932	1.07547e-05	6.74743e-05	0
34.8	133.1	0	3.26554	52.0265	0.582077	17.5539	11.588	0.0576665	1.39106	13.5201	3.53648e-05	0.0149859	1.35352e-05	8.28827e-05	0
34.9	133.1	0	2.32136	49.4002	0.712155	18.6488	12.989	0.071904	1.60547	14.2333	4.58435e-05	0.0177648	1.72442e-05	0.000103155	0
35	133.1	0	0.554371	37.7959	1.57776	21.9151	19.0688	0.178743	2.70725	16.167	0.000151148	0.0346366	5.08306e-05	0.000262317	0
35.1	133.1	0	0.162284	29.7499	2.61108	23.1499	23.5098	0.325957	3.71499	16.7214	0.000353588	0.0537842	0.000109456	0.000501451	0
35.2	133.1	0	0.00444114	14.5706	7.16782	22.2591	32.2499	1.2206	6.88135	15.49	0.0031642	0.149702	0.000800823	0.0025513	0
35.3	133.1	0	0.01477	15.0016	7.29507	22.0433	31.8798	1.30269	6.92296	15.3723	0.00425376	0.159241	0.00104019	0.00302542	0
35.4	133.1	0	0.0474993	18.5438	5.86455	22.6134	29.9296	0.968985	6.00505	15.8984	0.00255525	0.123491	0.000644791	0.00203429	0
35.5	133.1	0	0.153004	18.3251	6.49988	21.9786	29.8842	1.18995	6.34337	15.4678	0.00494333	0.148886	0.00117832	0.00309916	0
35.6	133.1	0	0.172496	18.5021	6.47541	21.9504	29.7742	1.1896	6.32167	15.4557	0.00505187	0.149005	0.00120195	0.00313268	0
35.7	133.1	0	0.182689	17.1811	7.14227	21.5916	30.4029	1.39107	6.7524	15.169	0.00744506	0.173566	0.00174111	0.00414825	0
35.8	133.1	0	0.314154	20.0893	6.07524	21.8965	28.86	1.11099	6.0268	15.4776	0.00485082	0.140506	0.00115239	0.00296281	0
35.9	133.1	0	0.446803	22.2203	5.40821	21.9816	27.6936	0.950771	5.55885	15.6109	0.00366601	0.122019	0.000881492	0.00237674	0
36	133.1	0	0.453361	22.571	5.28366	22.0176	27.5078	0.919316	5.47443	15.648	0.0034111	0.118384	0.000823476	0.00225451	0
36.1	133.1	0	0.446573	22.4731	5.31203	22.0164	27.562	0.925837	5.4947	15.6437	0.00345377	0.11913	0.00083329	0.00227663	0
36.2	133.1	0	0.410926	21.8785	5.49315	21.9976	27.8881	0.968561	5.62239	15.6097	0.0037525	0.124034	0.000901749	0.0024276	0
36.3	133.1	0	0.380707	21.4049	5.63721	21.9834	28.1485	1.00253	5.72406	15.5833	0.0039903	0.127934	0.000956244	0.0025477	0
36.4	133.1	0	0.481493	22.8369	5.21853	22.004	27.3566	0.905711	5.42547	15.648	0.00334427	0.116838	0.000807825	0.00221545	0
36.5	133.1	0	0.499794	23.0203	5.1721	21.9967	27.253	0.89577	5.39091	15.6494	0.00329077	0.115705	0.000795373	0.00218543	0
36.6	133.1	0	0.499794	23.0203	5.1721	21.9967	27.253	0.89577	5.39091	15.6494	0.00329077	0.115705	0.000795373	0.00218543	0
32.6	133.2	0	1.22917	29.2356	3.72791	21.5495	23.7401	0.593635	4.28493	15.5548	0.00170541	0.080938	0.000425318	0.00128813	0
32.7	133.2	0	2.14317	34.8468	2.69256	20.7221	20.5512	0.396599	3.42288	15.165	0.000893044	0.0577772	0.000231579	0.000776585	0
32.8	133.2	0	7.7348	49.6156	0.912001	16.0111	11.7392	0.111354	1.59338	12.2613	0.000143186	0.0207798	4.2128e-05	0.000181994	0
32.9	133.2	0	7.40757	50.3137	0.841834	16.0069	11.4946	0.100086	1.53061	12.285	0.000117002	0.0193999	3.53756e-05	0.000159746	0
33	133.2	0	5.46236	46.7849	1.16038	17.5358	13.682	0.14468	1.92094	13.2825	0.000194205	0.025912	5.64752e-05	0.000238696	0
33.1	133.2	0	11.0532	55.309	0.450163	13.3738	8.24345	0.0486866	0.995168	10.5152	4.28629e-05	0.0112549	1.42166e-05	7.38601e-05	0
33.2	133.2	0	7.01807	52.737	0.633063	15.645	10.4596	0.0695744	1.31203	12.1102	6.22569e-05	0.015314	2.05256e-05	0.00010525	0
33.3	133.2	0	5.49786	52.6262	0.617123	16.3399	10.8691	0.0654329	1.34206	12.6269	5.12232e-05	0.0152163	1.77374e-05	9.68212e-05	0
33.4	133.2	0	2.49913	47.2033	0.922531	18.9775	14.0631	0.10008	1.83154	14.3807	8.01113e-05	0.0217062	2.74968e-05	0.000147303	0
33.5	133.2	0	0.805072	38.1903	1.65395	21.5739	18.8918	0.194276	2.72502	15.9292	0.000187937	0.0359526	6.03228e-05	0.0002932	0
33.6	133.2	0	0.0692079	21.2157	4.86824	22.964	28.4355	0.74706	5.35384	16.2433	0.00154985	0.0997906	0.000408133	0.00141781	0
33.7	133.2	0	0.00936171	13.3575	8.18405	21.5558	32.6987	1.54719	7.46584	14.984	0.00606512	0.186215	0.00145055	0.00394024	0
33.8	133.2	0	0.0879449	21.2105	4.97688	22.8456	28.4248	0.778907	5.40592	16.1626	0.0017549	0.103043	0.00045494	0.00152805	0
33.9	133.2	0	0.52426	30.9723	2.8385	22.3679	22.8918	0.386971	3.75039	16.2075	0.000599355	0.0589395	0.000168147	0.000661545	0
34	133.2	0	0.812026	31.4198	2.95106	21.9824	22.6299	0.418712	3.7758	15.9468	0.000766528	0.0618287	0.000206975	0.000758249	0
34.1	133.2	0	0.833093	29.7689	3.37078	21.9644	23.5337	0.503061	4.082	15.8705	0.00110498	0.0711921	0.000287766	0.00097566	0
34.2	133.2	0	1.51865	35.5048	2.39099	21.1438	20.3166	0.329243	3.24611	15.4978	0.000566718	0.0506839	0.00015508	0.000583962	0
34.3	133.2	0	1.75048	40.4406	1.61774	20.5061	17.6488	0.199207	2.57095	15.2304	0.000235759	0.0351444	7.10399e-05	0.000316212	0
34.4	133.2	0	2.50096	44.5785	1.20174	19.4316	15.3958	0.139942	2.11834	14.6057	0.000140831	0.0270243	4.46126e-05	0.000214437	0
34.5	133.2	0	2.62482	47.8174	0.876784	18.7883	13.7387	0.0942719	1.77338	14.2653	7.35751e-05	0.0208035	2.54973e-05	0.00013833	0
34.6	133.2	0	3.67327	51.7599	0.620904	17.4053	11.6473	0.0631789	1.41977	13.3947	4.2344e-05	0.015639	1.56003e-05	9.15129e-05	0
34.7	133.2	0	3.82844	52.8927	0.548423	17.0677	11.0828	0.0543912	1.32192	13.1893	3.37739e-05	0.0141941	1.28582e-05	7.84023e-05	0
34.8	133.2	0	2.57906	48.9153	0.775096	18.5983	13.1986	0.0806428	1.6622	14.1717	5.67195e-05	0.0188829	2.04783e-05	0.000116846	0
34.9	133.2	0	2.89267	50.7605	0.651571	18.035	12.2525	0.0656006	1.49717	13.8284	4.19705e-05	0.0164295	1.57673e-05	9.43914e-05	0
35	133.2	0	0.334656	34.8499	1.86755	22.5231	20.6526	0.216568	3.02875	16.4862	0.000192298	0.0400603	6.35604e-05	0.000319737	0
35.1	133.2	0	0.214185	32.6874	2.09776	22.9206	21.8299	0.246792	3.27568	16.6827	0.000224556	0.0443113	7.36022e-05	0.000365284	0
35.2	133.2	0	0.0368297	21.6733	4.42934	23.3166	28.196	0.636797	5.11764	16.5024	0.00102349	0.0886877	0.000284916	0.00109906	0
35.3	133.2	0	0.0107769	14.7296	7.35181	22.0506	32.0549	1.3054	6.96528	15.3643	0.00410464	0.159279	0.00100879	0.00297904	0
35.4	133.2	0	0.0304276	17.1699	6.36005	22.4528	30.7012	1.07809	6.33197	15.7343	0.00303803	0.135162	0.000758697	0.00233335	0
35.5	133.2	0	0.110622	17.7465	6.6244	22.015	30.2282	1.20792	6.43814	15.4696	0.00483017	0.150572	0.00115516	0.00308774	0
35.6	133.2	0	0.133151	17.6737	6.74714	21.8976	30.2314	1.25317	6.50838	15.3892	0.00544663	0.156136	0.00129272	0.00334286	0
35.7	133.2	0	0.152636	16.6225	7.34087	21.5416	30.7049	1.4413	6.88767	15.1151	0.0078516	0.179377	0.00183354	0.0043435	0
35.8	133.2	0	0.304811	19.8013	6.18296	21.8627	29.0114	1.13939	6.09957	15.4445	0.00511276	0.143849	0.00121181	0.00308278	0
35.9	133.2	0	0.383963	21.2709	5.69544	21.956	28.2157	1.01854	5.76199	15.5599	0.00414446	0.129814	0.000991116	0.00261752	0
36	133.2	0	0.453259	22.6992	5.23563	22.0344	27.4407	0.907016	5.44235	15.6641	0.00331018	0.116966	0.000800535	0.00220627	0
36.1	133.2	0	0.796586	26.8332	4.16771	21.9171	25.1328	0.674684	4.65439	15.729	0.00199151	0.0904419	0.000494628	0.001483	0
36.2	133.2	0	0.731294	26.1659	4.32401	21.9581	25.5079	0.707138	4.77335	15.734	0.00215394	0.0941544	0.000532662	0.00157694	0
36.3	133.2	0	0.690432	25.7276	4.42961	21.9808	25.7538	0.729342	4.85298	15.7342	0.00226877	0.0966911	0.00055948	0.00164243	0
36.4	133.2	0	0.463758	22.6545	5.26518	22.0106	27.4596	0.915733	5.46007	15.6461	0.0033986	0.11798	0.000820463	0.00224584	0
36.5	133.2	0	0.499794	23.0203	5.1721	21.9967	27.253	0.89577	5.39091	15.6494	0.00329077	0.115705	0.000795373	0.00218543	0
36.6	133.2	0	0.499794	23.0203	5.1721	21.9967	27.253	0.89577	5.39091	15.6494	0.00329077	0.115705	0.000795373	0.00218543	0
32.8	133.3	0	0.98618	27.4157	4.1164	21.7326	24.7718	0.67215	4.59131	15.6197	0.00208442	0.090029	0.000514394	0.00151039	0
32.9	133.3	0	0.988501	26.9398	4.26002	21.7069	25.024	0.705754	4.69174	15.5848	0.00231244	0.093865	0.000566738	0.00162693	0
33	133.3	0	1.47006	31.0988	3.34536	21.3465	22.69	0.517528	3.97974	15.4771	0.00135421	0.0721071	0.000342459	0.00107801	0
33.1	133.3	0	2.60989	36.8757	2.38476	20.2852	19.382	0.342781	3.14337	14.9235	0.000717517	0.0512297	0.000188581	0.000652573	0
33.2	133.3	0	5.90848	50.9363	0.76093	16.5283	11.571	0.0856922	1.49274	12.6983	8.20111e-05	0.0179653	2.64169e-05	0.000130921	0
33.3	133.3	0	7.46454	53.3881	0.588388	15.3038	10.0488	0.0640367	1.24673	11.881	5.57638e-05	0.0143787	1.85643e-05	9.65237e-05	0
33.4	133.3	0	5.08939	54.8241	0.461859	16.0009	9.94109	0.0453288	1.16015	12.4648	2.77291e-05	0.0122351	1.06311e-05	6.55599e-05	0
33.5	133.3	0	2.05985	45.1627	1.07751	19.6099	15.1513	0.119851	2.02732	14.7665	0.000102688	0.0247616	3.43734e-05	0.000177961	0
33.6	133.3	0	0.389137	32.9957	2.26898	22.5313	21.7291	0.282053	3.34487	16.4105	0.000315321	0.0475411	9.66854e-05	0.000438561	0
33.7	133.3	0	0.100963	23.4437	4.20739	23.0796	27.1595	0.615568	4.89257	16.4126	0.00110524	0.0856171	0.000299867	0.00110571	0
33.8	133.3	0	0.228726	27.2336	3.39972	22.9011	24.993	0.474118	4.25913	16.4393	0.000755847	0.0696204	0.00021065	0.000817332	0
33.9	133.3	0	0.69121	33.5927	2.39922	22.0587	21.4301	0.313809	3.37319	16.0897	0.000429221	0.0502728	0.000124263	0.000516517	0
34	133.3	0	0.723971	33.63	2.41289	22.0165	21.4099	0.317086	3.37753	16.0604	0.000441919	0.0505706	0.000127306	0.000524888	0
34.1	133.3	0	1.14523	32.8932	2.79206	21.5979	21.7832	0.397315	3.60457	15.726	0.000752812	0.0588977	0.000201795	0.000728663	0
34.2	133.3	0	2.05946	38.6226	1.96791	20.4892	18.569	0.260567	2.84618	15.1419	0.000399684	0.0421428	0.000112349	0.000445368	0
34.3	133.3	0	2.91115	42.0534	1.57798	19.5594	16.6258	0.201283	2.44207	14.5939	0.000278278	0.0343527	8.03007e-05	0.000333887	0
34.4	133.3	0	2.61812	45.434	1.11834	19.2213	14.9418	0.128202	2.02717	14.4853	0.000122912	0.0254049	3.95655e-05	0.00019461	0
34.5	133.3	0	2.99138	47.0655	0.982722	18.722	14.0602	0.110128	1.86388	14.1812	9.89227e-05	0.0227343	3.25636e-05	0.000165354	0
34.6	133.3	0	4.0812	53.3003	0.530717	16.8473	10.8455	0.0525635	1.28839	13.0401	3.26257e-05	0.0137917	1.24244e-05	7.58343e-05	0
34.7	133.3	0	3.67327	51.7599	0.620904	17.4053	11.6473	0.0631789	1.41977	13.3947	4.2344e-05	0.015639	1.56003e-05	9.15129e-05	0
34.8	133.3	0	1.72128	45.2914	1.0122	19.8135	15.1129	0.109177	1.98855	14.927	8.39875e-05	0.0236402	2.92622e-05	0.000159253	0
34.9	133.3	0	1.09779	40.7666	1.40089	20.9846	17.5088	0.159966	2.44618	15.6037	0.000143765	0.0311323	4.73143e-05	0.000238406	0
35	133.3	0	0.150919	29.3776	2.66942	23.1896	23.7206	0.334688	3.76728	16.734	0.000366897	0.0548594	0.000113213	0.000516118	0
35.1	133.3	0	0.238719	33.5545	1.97504	22.8131	21.3439	0.229164	3.16054	16.6424	0.00020066	0.0420658	6.66527e-05	0.000336824	0
35.2	133.3	0	0.0198529	19.9212	4.90082	23.2599	29.2287	0.720842	5.45893	16.3891	0.00121482	0.0978214	0.000334546	0.00126476	0
35.3	133.3	0	0.00301259	11.7535	9.00819	21.1238	33.5333	1.75841	7.96597	14.6315	0.00728444	0.208685	0.00173083	0.00462149	0
35.4	133.3	0	0.0124137	15.1571	7.14226	22.1565	31.8294	1.25249	6.83658	15.4522	0.00379465	0.153615	0.000937501	0.00280764	0
35.5	133.3	0	0.0985001	17.1793	6.85414	21.9273	30.5275	1.26762	6.58892	15.3895	0.00530574	0.157384	0.00126311	0.00331856	0
35.6	133.3	0	0.0974249	17.1884	6.84457	21.9352	30.525	1.26425	6.58328	15.3951	0.00526226	0.156973	0.0012534	0.00330031	0
35.7	133.3	0	0.0645325	13.3675	8.8292	20.8605	32.3072	1.88847	7.87683	14.5474	0.0135281	0.23501	0.00311587	0.00669455	0
35.8	133.3	0	0.189335	17.6153	6.94518	21.6826	30.1887	1.33294	6.62225	15.2451	0.00675283	0.16644	0.00158482	0.00385572	0
35.9	133.3	0	0.398979	21.4444	5.64739	21.9546	28.1185	1.00778	5.72718	15.565	0.00407925	0.128588	0.000976062	0.00258268	0
36	133.3	0	0.741837	26.2763	4.29778	21.9519	25.4459	0.701658	4.75348	15.7335	0.00212607	0.093528	0.000526143	0.00156093	0
36.1	133.3	0	0.802612	26.9652	4.13224	21.9169	25.0605	0.666885	4.62869	15.7336	0.00194709	0.0895572	0.000484331	0.00145864	0
36.2	133.3	0	0.715971	26.0744	4.34056	21.9717	25.5611	0.710072	4.7873	15.7402	0.00216194	0.0944961	0.000534661	0.00158323	0
36.3	133.3	0	0.680537	25.6189	4.45618	21.986	25.8148	0.734964	4.87293	15.734	0.00229833	0.0973331	0.000566374	0.00165917	0
36.4	133.3	0	0.423294	22.3216	5.33939	22.0375	27.6515	0.930146	5.51759	15.6528	0.00344898	0.119603	0.000832608	0.00228074	0
36.5	133.3	0	0.496079	23.0356	5.16226	22.0046	27.2465	0.892893	5.385	15.6555	0.00326189	0.115371	0.000788859	0.00217246	0
36.6	133.3	0	0.499794	23.0203	5.1721	21.9967	27.253	0.89577	5.39091	15.6494	0.00329077	0.115705	0.000795373	0.00218543	0
32.8	133.4	0	0.713088	25.2066	4.61701	21.9112	26.0244	0.775538	4.97814	15.6671	0.00260812	0.101938	0.000636971	0.0018113	0
32.9	133.4	0	0.668571	24.6606	4.76159	21.9227	26.3277	0.807659	5.08413	15.656	0.0028042	0.105622	0.000682266	0.00191562	0
33	133.4	0	1.01869	28.2662	3.88918	21.7313	24.3093	0.621826	4.42648	15.6491	0.00178643	0.084295	0.000445456	0.00134974	0
33.1	133.4	0	1.91786	34.0946	2.79535	20.918	20.9979	0.413417	3.52212	15.2789	0.00093636	0.059886	0.000242551	0.000811401	0
33.2	133.4	0	5.14799	48.011	1.01467	17.4602	13.1565	0.12117	1.78976	13.2754	0.000139627	0.023036	4.23978e-05	0.000192255	0
33.3	133.4	0	6.23343	51.5284	0.717788	16.2563	11.2142	0.080174	1.43353	12.5189	7.49854e-05	0.0170778	2.43438e-05	0.000122047	0
33.4	133.4	0	4.76713	50.1656	0.794161	17.215	12.1969	0.0882244	1.57292	13.1812	7.94928e-05	0.018778	2.61415e-05	0.000133092	0
33.5	133.4	0	1.62982	42.8413	1.27117	20.2707	16.3931	0.14526	2.25964	15.16	0.000133854	0.0285367	4.36723e-05	0.000218092	0
33.6	133.4	0	1.98023	46.3461	0.944673	19.4544	14.5536	0.101157	1.89406	14.7033	7.66707e-05	0.0222809	2.6868e-05	0.000147456	0
33.7	133.4	0	0.155295	26.6644	3.38549	23.1045	25.3075	0.462998	4.28914	16.5602	0.000676434	0.0688804	0.000192636	0.000775259	0
33.8	133.4	0	0.219618	28.0865	3.1493	22.9554	24.5013	0.426021	4.08362	16.5124	0.000611234	0.0644396	0.000174847	0.000709675	0
33.9	133.4	0	1.026	39.5513	1.54391	21.2008	18.1625	0.180497	2.58965	15.711	0.000174305	0.0338325	5.59774e-05	0.000272689	0
34	133.4	0	1.50361	40.8142	1.50722	20.6436	17.4726	0.17971	2.49607	15.3495	0.000189258	0.0330414	5.90903e-05	0.000277214	0
34.1	133.4	0	2.06539	39.2549	1.86564	20.4204	18.2339	0.243018	2.7588	15.117	0.000352259	0.040068	0.000100422	0.000408246	0
34.2	133.4	0	3.13796	43.3231	1.43083	19.2542	15.9305	0.178614	2.29345	14.4194	0.000230556	0.0314181	6.77698e-05	0.000290799	0
34.3	133.4	0	4.73702	47.9487	1.00376	17.666	13.2802	0.118425	1.79625	13.4265	0.000130166	0.0228662	4.00956e-05	0.00018577	0
34.4	133.4	0	4.88451	48.8734	0.917714	17.4194	12.7962	0.1061	1.7009	13.2803	0.000109224	0.0211647	3.4346e-05	0.00016415	0
34.5	133.4	0	3.97597	50.0141	0.773376	17.6306	12.4314	0.0837326	1.58447	13.4876	6.85725e-05	0.0185162	2.33404e-05	0.000124212	0
34.6	133.4	0	7.49491	56.7677	0.375813	14.4457	8.52293	0.0368629	0.974144	11.3717	2.30787e-05	0.0101453	8.76332e-06	5.37086e-05	0
34.7	133.4	0	5.15967	55.6964	0.412879	15.7481	9.5303	0.0395552	1.09083	12.3109	2.25045e-05	0.0112453	8.91704e-06	5.70736e-05	0
34.8	133.4	0	1.96923	44.507	1.13623	19.7776	15.498	0.127746	2.09462	14.8634	0.000112979	0.0258962	3.73929e-05	0.00019064	0
34.9	133.4	0	0.872234	38.7219	1.60434	21.446	18.6062	0.1877	2.66872	15.8574	0.000180055	0.0350064	5.79543e-05	0.000282914	0
35	133.4	0	0.391309	36.9747	1.58099	22.2406	19.4734	0.175825	2.75467	16.3732	0.000138029	0.0348041	4.77067e-05	0.000254305	0
35.1	133.4	0	0.134826	30.3898	2.39781	23.2423	23.1118	0.288501	3.56847	16.8159	0.000275917	0.0497866	8.89353e-05	0.000430628	0
35.2	133.4	0	0.00136629	12.1596	8.50421	21.514	33.4982	1.55992	7.67258	14.8951	0.00496475	0.185127	0.00121785	0.00359454	0
35.3	133.4	0	0.00145587	10.5733	9.77773	20.648	34.0582	1.99102	8.42552	14.2729	0.00927018	0.234769	0.0021767	0.00558076	0
35.4	133.4	0	0.00404465	12.1216	8.80923	21.2323	33.3444	1.70681	7.84676	14.7185	0.00699012	0.203229	0.00166317	0.00445576	0
35.5	133.4	0	0.081503	16.0673	7.35303	21.7024	31.094	1.40583	6.91226	15.1981	0.00659363	0.173493	0.00155387	0.00391076	0
35.6	133.4	0	0.12452	18.2286	6.44672	22.07	29.9677	1.16413	6.31948	15.5247	0.00452381	0.145638	0.00108518	0.00293189	0
35.7	133.4	0	0.0841078	13.9275	8.58656	20.9608	32.0206	1.82008	7.71679	14.6346	0.0128359	0.226879	0.00296006	0.0063852	0
35.8	133.4	0	0.203604	18.0223	6.78446	21.739	29.9768	1.28922	6.51442	15.2975	0.00631798	0.161237	0.00148636	0.00366142	0
35.9	133.4	0	0.417551	21.7273	5.56102	21.9631	27.9631	0.987294	5.66622	15.5808	0.00393229	0.126228	0.000942411	0.00250916	0
36	133.4	0	0.801173	26.6633	4.22263	21.9022	25.2227	0.687575	4.69196	15.7125	0.00207534	0.0918955	0.000513889	0.00152667	0
36.1	133.4	0	0.854855	27.3983	4.03944	21.8766	24.8148	0.648415	4.55571	15.7207	0.00186468	0.0874315	0.000464842	0.00140849	0
36.2	133.4	0	0.758202	26.5171	4.23583	21.9461	25.3124	0.688252	4.70786	15.7381	0.00205198	0.0920022	0.000508929	0.00151982	0
36.3	133.4	0	0.705743	25.9645	4.36691	21.9775	25.6227	0.715599	4.8072	15.7404	0.00219025	0.0951273	0.000541276	0.00159944	0
36.4	133.4	0	0.380262	21.6483	5.54019	22.0217	28.0228	0.976829	5.65987	15.618	0.00376147	0.124943	0.000904365	0.00244136	0
36.5	133.4	0	0.496079	23.0356	5.16226	22.0046	27.2465	0.892893	5.385	15.6555	0.00326189	0.115371	0.000788859	0.00217246	0
33	133.5	0	0.554196	23.5923	5.02425	21.978	26.9314	0.863603	5.28158	15.6567	0.00310746	0.112029	0.000752858	0.00208506	0
33.1	133.5	0	0.900107	27.2383	4.11632	21.8178	24.8891	0.668125	4.60307	15.6736	0.00201097	0.0896258	0.000498187	0.00148126	0
33.2	133.5	0	1.44855	33.9601	2.68106	21.2868	21.1592	0.382482	3.48176	15.5415	0.000743933	0.0568346	0.000198345	0.000708302	0
33.3	133.5	0	4.76725	47.1216	1.09286	17.8026	13.6797	0.132007	1.88453	13.4945	0.000157187	0.024616	4.72704e-05	0.000210995	0
33.4	133.5	0	4.06398	48.2945	0.935332	17.9296	13.2534	0.106574	1.75634	13.6383	0.000103173	0.0216261	3.31039e-05	0.00016264	0
33.5	133.5	0	3.85912	47.7983	0.972558	18.1267	13.5388	0.111373	1.80538	13.7651	0.000109219	0.0223792	3.48934e-05	0.000170317	0
33.6	133.5	0	3.03878	51.366	0.616221	17.8226	11.939	0.0614814	1.44561	13.6945	3.83671e-05	0.0157075	1.4571e-05	8.83723e-05	0
33.7	133.5	0	0.11739	23.7888	4.15657	23.0377	26.9603	0.608951	4.84556	16.3974	0.00110752	0.084782	0.00029963	0.00109904	0
33.8	133.5	0	0.132044	24.4502	3.98927	23.0389	26.5812	0.577608	4.72238	16.4248	0.00101544	0.0813364	0.000276759	0.00102973	0
33.9	133.5	0	0.753911	37.6051	1.71917	21.6898	19.2087	0.203458	2.79252	15.9896	0.00020092	0.0371862	6.40528e-05	0.000308284	0
34	133.5	0	1.09222	40.1417	1.48369	21.0689	17.8449	0.17218	2.52465	15.6386	0.00016293	0.0326842	5.26817e-05	0.000259156	0
34.1	133.5	0	2.39419	41.1868	1.62951	19.9825	17.1671	0.206259	2.5255	14.8722	0.000273767	0.0353694	7.98658e-05	0.000337975	0
34.2	133.5	0	2.66685	42.0216	1.55069	19.7074	16.6868	0.195247	2.43446	14.7025	0.000256483	0.0338064	7.5032e-05	0.000319162	0
34.3	133.5	0	3.53622	43.2493	1.48027	19.0471	15.8882	0.188753	2.3147	14.2624	0.000264516	0.032399	7.60566e-05	0.00031456	0
34.4	133.5	0	3.77926	45.7762	1.18502	18.5263	14.5613	0.142827	2.02327	13.9789	0.000165888	0.0265251	5.02555e-05	0.000226598	0
34.5	133.5	0	4.77591	48.6176	0.938194	17.5205	12.9447	0.108827	1.72694	13.3454	0.000113086	0.0215788	3.54537e-05	0.000168666	0
34.6	133.5	0	8.16062	54.882	0.488624	14.6508	9.19599	0.051492	1.1068	11.4512	4.06651e-05	0.0123201	1.4038e-05	7.66563e-05	0
34.7	133.5	0	9.11955	56.428	0.39424	13.86	8.26606	0.0401594	0.96246	10.9191	2.86951e-05	0.0103232	1.03059e-05	5.92448e-05	0
34.8	133.5	0	2.62142	46.6206	0.992776	19.0127	14.3401	0.110248	1.89799	14.3809	9.53655e-05	0.0230094	3.18143e-05	0.000164292	0
34.9	133.5	0	0.643845	33.4428	2.39728	22.1262	21.512	0.312142	3.3815	16.1329	0.000418681	0.0501979	0.000121848	0.000510744	0
35	133.5	0	0.160851	30.2647	2.49108	23.1508	23.2068	0.305938	3.62308	16.7442	0.000314801	0.0515369	9.9075e-05	0.000464641	0
35.1	133.5	0	0.0453296	23.3873	3.89443	23.4506	27.1911	0.53495	4.75003	16.6666	0.000746273	0.0778638	0.000215192	0.000881119	0
35.2	133.5	0	0.00215457	13.563	7.61648	22.0485	32.8226	1.31772	7.15745	15.3052	0.00348984	0.159589	0.000880229	0.00278364	0
35.3	133.5	0	0.00053229	9.26935	10.7316	20.0212	34.5675	2.30482	8.99682	13.815	0.0124011	0.271029	0.00287468	0.00702047	0
35.4	133.5	0	0.000386856	8.49137	11.4138	19.5218	34.753	2.58231	9.4331	13.4684	0.016602	0.306842	0.00380248	0.00873009	0
35.5	133.5	0	0.0253584	11.4849	9.77449	20.3743	33.2023	2.18265	8.49626	14.1585	0.0173247	0.271642	0.00397	0.00826672	0
35.6	133.5	0	0.0727051	15.0665	7.8617	21.4349	31.5727	1.55983	7.24029	14.9843	0.00837584	0.192162	0.00195462	0.00467511	0
35.7	133.5	0	0.086525	13.029	9.14416	20.5942	32.3583	2.03409	8.10044	14.3661	0.0174899	0.257607	0.00402143	0.00805853	0
35.8	133.5	0	0.453669	22.1914	5.4278	21.9657	27.7054	0.956691	5.57062	15.599	0.00373016	0.122717	0.000895939	0.00240484	0
36.1	133.5	0	0.518718	23.4688	5.03069	22.0192	27.0099	0.861938	5.29233	15.6808	0.00304792	0.111824	0.000739804	0.00206383	0
36.2	133.5	0	0.443155	22.4877	5.30219	22.0244	27.5558	0.922913	5.4888	15.6497	0.00342367	0.118789	0.000826508	0.00226322	0
36.3	133.5	0	0.446573	22.4731	5.31203	22.0164	27.562	0.925837	5.4947	15.6437	0.00345377	0.11913	0.00083329	0.00227663	0
36.4	133.5	0	0.443274	22.3608	5.35029	22.0071	27.622	0.935325	5.52088	15.6333	0.00352761	0.120223	0.000850121	0.00231254	0
36.5	133.5	0	0.503526	23.005	5.18192	21.9887	27.2595	0.898651	5.39682	15.6435	0.00331988	0.11604	0.000801937	0.00219846	0
33.1	133.6	0	0.570672	23.7959	4.96886	21.9754	26.8181	0.851191	5.24127	15.6621	0.00303045	0.110607	0.000735089	0.00204434	0
33.2	133.6	0	0.80046	26.5137	4.26799	21.8944	25.3029	0.69805	4.72363	15.7016	0.0021422	0.0930821	0.000529275	0.00156173	0
33.3	133.6	0	0.878149	29.4274	3.48859	21.9093	23.7124	0.529272	4.16011	15.8182	0.00123872	0.0740498	0.000318966	0.00105291	0
33.4	133.6	0	2.12416	38.865	1.94092	20.4212	18.4303	0.256534	2.81775	15.1016	0.000391936	0.0416066	0.000110277	0.000437967	0
33.5	133.6	0	1.68364	38.7022	1.8691	20.7488	18.5806	0.239714	2.79783	15.3372	0.000324732	0.0400809	9.42252e-05	0.000394537	0
33.6	133.6	0	1.64372	43.0215	1.25207	20.2339	16.2977	0.142566	2.23959	15.1404	0.000129931	0.0281724	4.2554e-05	0.00021362	0
33.7	133.6	0	0.366675	31.7042	2.51125	22.619	22.4597	0.321847	3.54454	16.4196	0.000396532	0.0521714	0.000118171	0.000513279	0
33.8	133.6	0	0.426842	32.2205	2.46712	22.4958	22.1779	0.316867	3.491	16.3516	0.000396465	0.051379	0.000117629	0.000507726	0
33.9	133.6	0	1.26837	41.8677	1.30819	20.6895	16.9216	0.147978	2.33533	15.4316	0.000130086	0.0293415	4.31455e-05	0.000219877	0
34	133.6	0	0.805072	38.1903	1.65395	21.5739	18.8918	0.194276	2.72502	15.9292	0.000187937	0.0359526	6.03228e-05	0.0002932	0
34.1	133.6	0	2.02917	41.3535	1.5434	20.1981	17.1339	0.189634	2.4781	15.0399	0.000224965	0.0336832	6.77378e-05	0.000301411	0
34.2	133.6	0	2.18768	40.214	1.73906	20.2325	17.7095	0.222768	2.63882	15.0174	0.000306057	0.0375414	8.84687e-05	0.000368469	0
34.3	133.6	0	2.21246	39.0436	1.92881	20.3442	18.3212	0.255294	2.8	15.052	0.000393146	0.0413783	0.000110403	0.000436977	0
34.4	133.6	0	2.87357	42.8501	1.46376	19.4721	16.2223	0.182443	2.34097	14.562	0.000232762	0.0320799	6.86415e-05	0.000295986	0
34.5	133.6	0	4.44448	47.6312	1.02253	17.8662	13.5002	0.120407	1.82855	13.5629	0.000130867	0.0232685	4.0452e-05	0.000188323	0
34.6	133.6	0	6.05982	53.7376	0.548455	15.8285	10.2261	0.0571748	1.23989	12.2886	4.26919e-05	0.0137832	1.50585e-05	8.42306e-05	0
34.7	133.6	0	6.84613	54.6855	0.494741	15.2555	9.60849	0.0510941	1.14913	11.8967	3.73501e-05	0.0126094	1.32874e-05	7.52253e-05	0
34.8	133.6	0	2.82954	47.9859	0.879458	18.6396	13.6256	0.0952622	1.76335	14.1602	7.64613e-05	0.0208012	2.62185e-05	0.000140432	0
34.9	133.6	0	0.852693	36.1573	2.00866	21.709	20.0129	0.251294	3.02427	15.9405	0.000299813	0.0426913	9.01484e-05	0.000398486	0
35	133.6	0	0.290581	28.5056	3.16719	22.7869	24.273	0.435251	4.06555	16.4092	0.000669054	0.0650866	0.000188089	0.000741559	0
35.1	133.6	0	0.0292702	21.1386	4.54761	23.3269	28.5118	0.655858	5.21	16.4867	0.00105374	0.0908449	0.000293393	0.00113165	0
35.2	133.6	0	0.0139195	18.4234	5.44522	23.0657	30.0986	0.831224	5.81527	16.1938	0.00156163	0.109347	0.000419896	0.00151846	0
35.3	133.6	0	0.00429038	12.7562	8.36719	21.5159	33.0795	1.56724	7.58293	14.9285	0.00569104	0.187332	0.00137258	0.0038458	0
35.4	133.6	0	0.000694573	8.81795	11.1862	19.6618	34.6057	2.51871	9.30583	13.5738	0.0164159	0.30065	0.00375997	0.00856947	0
35.5	133.6	0	0.00493877	8.51833	11.7139	19.0704	34.2543	2.95056	9.83364	13.2161	0.0338994	0.381957	0.00772458	0.0142671	0
35.6	133.6	0	0.0212258	11.0393	10.0436	20.2061	33.3815	2.28052	8.6768	14.0335	0.019108	0.284967	0.00437263	0.00893903	0
35.7	133.6	0	0.169346	15.5139	7.97419	21.1534	31.1764	1.65807	7.30602	14.8208	0.0114482	0.208049	0.00264744	0.00572776	0
35.8	133.6	0	0.44013	22.1237	5.43672	21.9799	27.7468	0.957417	5.57913	15.6063	0.0037115	0.122782	0.00089193	0.0023999	0
36	133.6	0	0.61401	24.4489	4.78447	21.9784	26.458	0.809153	5.10874	15.6872	0.00275948	0.105793	0.000672714	0.00190313	0
36.1	133.6	0	0.566824	24.0831	4.86457	22.0112	26.6679	0.824994	5.17137	15.697	0.00282563	0.107604	0.000688431	0.00194476	0
36.2	133.6	0	0.518718	23.4688	5.03069	22.0192	27.0099	0.861938	5.29233	15.6808	0.00304792	0.111824	0.000739804	0.00206383	0
36.3	133.6	0	0.499779	23.151	5.12437	22.0125	27.1845	0.883663	5.35887	15.665	0.00319303	0.11431	0.000773134	0.00213846	0
36.4	133.6	0	0.485081	22.9513	5.18053	22.0123	27.2952	0.896404	5.39932	15.6578	0.00327387	0.115768	0.000791756	0.00218086	0
36.5	133.6	0	0.503526	23.005	5.18192	21.9887	27.2595	0.898651	5.39682	15.6435	0.00331988	0.11604	0.000801937	0.00219846	0
33.2	133.7	0	0.766603	26.0353	4.3921	21.9053	25.5677	0.725186	4.81489	15.6923	0.00229843	0.0961803	0.000565484	0.00164691	0
33.3	133.7	0	0.823316	26.7362	4.21607	21.88	25.1777	0.687239	4.68403	15.6994	0.00208712	0.0918427	0.000516394	0.00153013	0
33.4	133.7	0	1.26845	33.5976	2.69103	21.4578	21.3831	0.380744	3.51095	15.6518	0.00071205	0.0568593	0.000191388	0.000695042	0
33.5	133.7	0	0.923282	30.8049	3.16533	21.8644	22.9537	0.464494	3.917	15.8381	0.000967237	0.0667551	0.000254433	0.000882335	0
33.6	133.7	0	0.796892	36.2024	1.97237	21.7666	19.986	0.244305	3.00353	15.9851	0.000280868	0.0419843	8.53799e-05	0.000383634	0
33.7	133.7	0	0.306943	28.7156	3.13819	22.7544	24.1551	0.431002	4.03817	16.3944	0.000663226	0.0645495	0.000186398	0.000734634	0
33.8	133.7	0	0.453886	32.2416	2.48968	22.4499	22.1702	0.32182	3.50089	16.3191	0.000412767	0.0518468	0.000121619	0.000519348	0
33.9	133.7	0	0.890781	38.4339	1.65527	21.4581	18.7647	0.195723	2.71155	15.8535	0.00019452	0.0359573	6.1881e-05	0.000297239	0
34	133.7	0	0.566044	33.832	2.26285	22.2122	21.2881	0.286922	3.29132	16.2122	0.000349515	0.0475164	0.000104479	0.000456811	0
34.1	133.7	0	2.64051	44.1882	1.26517	19.4099	15.5747	0.150154	2.1702	14.5725	0.000161481	0.0282223	5.00821e-05	0.000233488	0
34.2	133.7	0	2.96213	45.4528	1.15241	19.0204	14.8776	0.134668	2.03855	14.335	0.000138648	0.025997	4.35978e-05	0.000207584	0
34.3	133.7	0	2.37794	40.3349	1.75379	20.0957	17.6149	0.226813	2.63623	14.921	0.000323988	0.0378533	9.27054e-05	0.000379541	0
34.4	133.7	0	3.40808	44.7696	1.27418	18.8864	15.1423	0.155119	2.13002	14.2056	0.000184962	0.0283102	5.56035e-05	0.000247534	0
34.5	133.7	0	5.63927	50.4956	0.792611	16.7425	11.8435	0.0896917	1.53725	12.8406	8.69142e-05	0.0186206	2.7879e-05	0.00013729	0
34.6	133.7	0	7.1892	55.5513	0.443442	14.8916	9.13615	0.0449241	1.07345	11.6582	3.1013e-05	0.0115432	1.12939e-05	6.58378e-05	0
34.7	133.7	0	7.92845	56.4176	0.395842	14.3555	8.57107	0.0395799	0.991375	11.29	2.64045e-05	0.0104942	9.75575e-06	5.79412e-05	0
34.8	133.7	0	3.57358	50.5025	0.712231	17.7312	12.269	0.074748	1.53373	13.5854	5.50782e-05	0.017424	1.95221e-05	0.000109254	0
34.9	133.7	0	0.901388	36.7517	1.92953	21.6086	19.6869	0.239225	2.94915	15.8917	0.000277899	0.0411714	8.42139e-05	0.000376838	0
35	133.7	0	0.192406	25.8792	3.71335	22.9346	25.7648	0.531425	4.4972	16.4089	0.000916687	0.0760065	0.000250872	0.000941217	0
35.1	133.7	0	0.0356114	17.4518	6.27894	22.4649	30.5364	1.06316	6.27514	15.7543	0.00301087	0.133593	0.000751365	0.00230567	0
35.2	133.7	0	0.0204825	15.7673	6.96689	22.186	31.4616	1.22467	6.71554	15.499	0.00384733	0.15091	0.000945796	0.00279017	0
35.3	133.7	0	0.00224879	10.2543	10.1328	20.3655	34.075	2.15193	8.65661	14.0839	0.0120057	0.256251	0.00277996	0.00666391	0
35.4	133.7	0	0.000364306	7.20364	12.6392	18.5065	34.8173	3.22543	10.3525	12.7942	0.0328979	0.406072	0.00743019	0.0145473	0
35.5	133.7	0	0.00291305	7.65071	12.3791	18.539	34.4188	3.2874	10.3548	12.8546	0.0452126	0.439114	0.0103288	0.018	0
35.6	133.7	0	0.0104905	9.88776	10.7425	19.7712	33.8498	2.53055	9.14046	13.7097	0.0233666	0.31835	0.00533083	0.0105761	0
35.7	133.7	0	0.176083	15.7272	7.87694	21.1978	31.0732	1.6277	7.24024	14.8576	0.0109954	0.20412	0.00254464	0.00554943	0
35.8	133.7	0	0.453567	22.3171	5.37975	21.9832	27.6401	0.944154	5.53857	15.6154	0.00362103	0.121259	0.000871166	0.00235378	0
33.2	133.8	0	0.887709	27.1256	4.14193	21.8263	24.9525	0.673408	4.62278	15.6755	0.00203742	0.090233	0.000504383	0.00149655	0
33.3	133.8	0	1.11344	29.1047	3.70735	21.6574	23.8376	0.58505	4.28435	15.6268	0.00161205	0.0800574	0.000404426	0.00124657	0
33.4	133.8	0	2.19536	38.8755	1.95322	20.3727	18.4128	0.259376	2.82209	15.0662	0.000403805	0.0418743	0.000113098	0.000445476	0
33.5	133.8	0	1.32211	33.9909	2.62865	21.393	21.1623	0.370006	3.456	15.6199	0.000681458	0.0555731	0.000183756	0.00067178	0
33.6	133.8	0	1.24012	38.7292	1.73915	21.1003	18.6046	0.213378	2.73557	15.5994	0.000244079	0.0375133	7.42984e-05	0.000335298	0
33.7	133.8	0	0.293757	28.3234	3.22023	22.7754	24.3774	0.445504	4.1028	16.3937	0.000701023	0.0661938	0.000195962	0.000764907	0
33.8	133.8	0	0.374875	30.7796	2.72682	22.6218	22.9882	0.359893	3.70802	16.3832	0.000489614	0.0564121	0.000141984	0.00059051	0
33.9	133.8	0	0.302947	29.2324	3.00065	22.7705	23.8595	0.405186	3.93872	16.4269	0.000588218	0.0617315	0.000167736	0.000677856	0
34	133.8	0	0.223235	27.5866	3.29093	22.9298	24.7897	0.45284	4.18405	16.4739	0.000688846	0.0673402	0.000194172	0.000768603	0
34.1	133.8	0	1.18021	40.8823	1.41077	20.8973	17.4477	0.162216	2.44454	15.5432	0.00014967	0.0312908	4.88117e-05	0.000243075	0
34.2	133.8	0	2.9531	46.9247	0.993613	18.7689	14.1369	0.111542	1.87761	14.2104	0.000100676	0.0229507	3.30849e-05	0.0001676	0
34.3	133.8	0	2.6876	45.7185	1.09469	19.1325	14.7868	0.125053	1.99857	14.4309	0.000118738	0.0249385	3.83468e-05	0.000189514	0
34.4	133.8	0	4.94015	51.303	0.704508	16.8919	11.6155	0.0762434	1.46504	12.9864	6.32695e-05	0.0170095	2.14322e-05	0.000113578	0
34.5	133.8	0	7.86263	55.7564	0.433802	14.5545	8.87999	0.0442434	1.04371	11.4133	3.13934e-05	0.0112637	1.13051e-05	6.50817e-05	0
34.6	133.8	0	6.96832	57.575	0.332743	14.4531	8.29495	0.0314697	0.925208	11.4098	1.7542e-05	0.00933925	7.02173e-06	4.56305e-05	0
34.7	133.8	0	6.93549	57.3817	0.342118	14.5197	8.38688	0.0325365	0.939759	11.4522	1.84383e-05	0.00953559	7.3236e-06	4.71839e-05	0
34.8	133.8	0	4.75445	54.2915	0.487005	16.2876	10.2543	0.0480309	1.20531	12.6589	2.97006e-05	0.0127952	1.13316e-05	6.94347e-05	0
34.9	133.8	0	1.61412	43.1198	1.23434	20.2406	16.2481	0.139801	2.22513	15.1499	0.000125116	0.0278468	4.12372e-05	0.000208757	0
35	133.8	0	0.327749	28.5776	3.20513	22.7069	24.2356	0.445118	4.07932	16.3549	0.000714202	0.0660098	0.000198711	0.000769337	0
35.1	133.8	0	0.0963002	21.9624	4.7247	22.9146	28.0004	0.725098	5.23623	16.2397	0.00153281	0.0972692	0.000402145	0.00138623	0
35.2	133.8	0	0.0109777	13.9542	7.84382	21.7499	32.4108	1.45013	7.25882	15.1357	0.00528452	0.17538	0.00127448	0.00355725	0
35.3	133.8	0	0.000401558	7.64991	12.2219	18.8636	34.8088	2.99214	10.0215	13.0295	0.026083	0.368	0.00590461	0.0121927	0
35.4	133.8	0	0.000400395	7.20191	12.6463	18.4921	34.8004	3.23908	10.3679	12.7864	0.0337105	0.40926	0.00761498	0.0147988	0
35.5	133.8	0	0.00375858	8.53802	11.6629	19.1425	34.3132	2.89462	9.76644	13.2579	0.0307105	0.36957	0.00698409	0.0132893	0
35.6	133.8	0	0.0169354	10.8278	10.1404	20.165	33.4965	2.30267	8.73426	13.9974	0.0189844	0.286804	0.00434231	0.00894285	0
35.7	133.8	0	0.230971	17.312	7.19142	21.4845	30.2852	1.42248	6.77735	15.1033	0.0082468	0.17821	0.00192145	0.00443322	0
35.8	133.8	0	0.377911	21.2978	5.67593	21.972	28.2052	1.01245	5.75027	15.5717	0.0040742	0.129088	0.000975314	0.00258733	0
33.3	133.9	0	2.33961	35.9322	2.51561	20.5251	19.9363	0.364667	3.26821	15.0626	0.000780207	0.0539577	0.000204213	0.000700015	0
33.4	133.9	0	7.21572	52.0517	0.688958	15.7152	10.7286	0.0775915	1.37011	12.1356	7.54228e-05	0.0163913	2.41688e-05	0.000119112	0
33.5	133.9	0	4.89651	48.0833	0.996934	17.5649	13.1786	0.117833	1.78236	13.3565	0.000130638	0.0227139	4.01344e-05	0.000185243	0
33.6	133.9	0	3.06907	48.3251	0.867455	18.4416	13.4201	0.0943222	1.73592	14.0256	7.70215e-05	0.0205145	2.6242e-05	0.000139502	0
33.7	133.9	0	1.14738	38.4441	1.75244	21.2117	18.7622	0.21435	2.75947	15.67	0.000241556	0.0377722	7.38626e-05	0.00033547	0
33.8	133.9	0	0.538353	33.7907	2.24929	22.2538	21.3079	0.283828	3.28706	16.241	0.000339287	0.0472401	0.000101977	0.000449538	0
33.9	133.9	0	0.266977	28.3541	3.16758	22.8391	24.3565	0.433493	4.0754	16.4403	0.000653816	0.0650043	0.000184672	0.000733927	0
34	133.9	0	0.0895767	22.0429	4.66145	22.963	27.9584	0.709021	5.20083	16.2761	0.00144675	0.0956088	0.000382207	0.00133674	0
34.1	133.9	0	0.708544	36.0132	1.95659	21.8838	20.0848	0.240003	3.00694	16.0637	0.000265422	0.0416746	8.16372e-05	0.000373087	0
34.2	133.9	0	3.30316	51.4325	0.626347	17.6683	11.8663	0.0632227	1.4444	13.5799	4.10784e-05	0.0158337	1.53325e-05	9.12271e-05	0
34.3	133.9	0	3.57178	49.0103	0.839396	18.04	12.9963	0.0918109	1.67772	13.7525	7.71426e-05	0.0198672	2.60092e-05	0.000136571	0
34.4	133.9	0	7.38035	56.4751	0.391324	14.5715	8.67947	0.0386586	0.998433	11.4546	2.47164e-05	0.0104733	9.2992e-06	5.6374e-05	0
34.5	133.9	0	13.5972	60.1992	0.18276	11.0005	5.50465	0.0167977	0.576188	8.91715	8.98887e-06	0.0055363	3.67561e-06	2.47056e-05	0
34.6	133.9	0	7.99415	59.4272	0.25129	13.4978	7.25938	0.0227641	0.776947	10.7629	1.12524e-05	0.00751364	4.77826e-06	3.31503e-05	0
34.7	133.9	0	5.08939	54.8241	0.461859	16.0009	9.94109	0.0453288	1.16015	12.4648	2.77291e-05	0.0122351	1.06311e-05	6.55599e-05	0
34.8	133.9	0	2.91338	49.474	0.754849	18.2966	12.8773	0.0788588	1.6185	13.9679	5.65769e-05	0.0184031	2.02653e-05	0.000114657	0
34.9	133.9	0	1.4016	42.2747	1.2908	20.525	16.703	0.1465	2.30289	15.3261	0.000130911	0.0289722	4.31699e-05	0.000218476	0
35	133.9	0	0.320691	29.1119	3.05726	22.7307	23.9308	0.416835	3.97383	16.3935	0.00062728	0.0629361	0.000177263	0.000705421	0
35.1	133.9	0	0.186415	22.8963	4.69118	22.6719	27.4437	0.738876	5.15979	16.1098	0.00178169	0.0983659	0.000456336	0.00149005	0
35.2	133.9	0	0.00992112	13.9901	7.78797	21.7962	32.4105	1.42867	7.22716	15.1668	0.00503223	0.17284	0.00121856	0.00344636	0
35.3	133.9	0	0.000546613	8.0932	11.8314	19.1667	34.7342	2.81067	9.74787	13.2357	0.0221935	0.341744	0.00504042	0.0107533	0
35.4	133.9	0	0.00359037	10.3891	10.1205	20.3377	33.9496	2.17747	8.66187	14.0756	0.0131188	0.261345	0.00302498	0.00703816	0
35.5	133.9	0	0.0182765	11.8632	9.41517	20.668	33.1514	2.01437	8.24292	14.3573	0.0131813	0.246305	0.00303573	0.00679703	0
35.6	133.9	0	0.0198801	11.9582	9.37298	20.6861	33.1001	2.00433	8.21695	14.3732	0.0131654	0.245319	0.00303216	0.00677633	0
35.7	133.9	0	0.287236	18.4121	6.77517	21.6111	29.7087	1.30866	6.49336	15.2267	0.00702788	0.164426	0.00164499	0.00390348	0
35.8	133.9	0	0.401928	21.552	5.60879	21.9656	28.0615	0.997902	5.70098	15.5764	0.00399531	0.127438	0.00095698	0.00254312	0
33.2	134	0	8.65555	53.5991	0.577376	14.7579	9.6481	0.0638344	1.2023	11.4817	5.92201e-05	0.0140265	1.92814e-05	9.73697e-05	0
33.3	134	0	13.4298	57.0095	0.324969	11.9951	6.85678	0.0337278	0.791139	9.5503	2.63896e-05	0.00852236	9.1467e-06	5.0523e-05	0
33.4	134	0	12.0173	59.4059	0.229311	11.8649	6.24525	0.0216416	0.673076	9.53605	1.24396e-05	0.00665404	4.91455e-06	3.17323e-05	0
33.5	134	0	9.61852	58.1148	0.304441	13.1991	7.41037	0.0295006	0.826906	10.4879	1.80976e-05	0.00844316	6.93724e-06	4.31329e-05	0
33.6	134	0	10.1595	59.9775	0.221217	12.4425	6.4942	0.0201784	0.688782	9.98941	1.03393e-05	0.00664607	4.31517e-06	2.9506e-05	0
33.7	134	0	2.0763	44.4127	1.16316	19.7229	15.5356	0.132172	2.11272	14.8178	0.000121361	0.0263785	3.96448e-05	0.000198659	0
33.8	134	0	0.0920072	23.0293	4.31156	23.079	27.3979	0.634853	4.96949	16.3954	0.00115932	0.087738	0.000313396	0.00114743	0
33.9	134	0	0.0115315	14.703	7.3908	22.0189	32.0578	1.31934	6.98676	15.3427	0.00424457	0.160863	0.00103994	0.00304371	0
34	134	0	0.000551874	9.1335	10.8619	19.922	34.5889	2.36159	9.08177	13.7474	0.013325	0.278526	0.00307828	0.00739051	0
34.1	134	0	0.112624	24.9435	3.76008	23.1669	26.2958	0.528039	4.58094	16.5339	0.00082937	0.0762139	0.000232035	0.000905037	0
34.2	134	0	3.49981	51.6875	0.617907	17.5097	11.7117	0.0625079	1.42431	13.4708	4.10276e-05	0.0156219	1.52485e-05	9.03325e-05	0
34.3	134	0	3.49397	49.2062	0.817086	18.0411	12.9142	0.0885694	1.65709	13.7621	7.22e-05	0.0194553	2.46161e-05	0.000131128	0
34.4	134	0	5.44394	53.0051	0.588447	16.277	10.7043	0.0616095	1.30935	12.5955	4.62984e-05	0.0146646	1.62882e-05	9.07056e-05	0
34.5	134	0	8.04924	55.9081	0.425173	14.4374	8.76623	0.0433005	1.02782	11.3315	3.06354e-05	0.0110681	1.10455e-05	6.37004e-05	0
34.6	134	0	6.11322	54.9275	0.471878	15.5149	9.66989	0.0475323	1.14088	12.1018	3.1879e-05	0.0122634	1.1748e-05	6.93336e-05	0
34.7	134	0	3.94733	52.6068	0.572424	17.0755	11.1961	0.0575269	1.34724	13.1823	3.72658e-05	0.0146357	1.393e-05	8.31847e-05	0
34.8	134	0	2.4504	47.8229	0.859416	18.8889	13.7585	0.0913887	1.76584	14.342	6.86053e-05	0.0205227	2.41339e-05	0.000133333	0
34.9	134	0	1.18603	40.6431	1.4446	20.9232	17.576	0.167293	2.4756	15.5518	0.000157982	0.0319239	5.11166e-05	0.000251828	0
35	134	0	0.360183	31.5702	2.53252	22.6348	22.5347	0.325197	3.56332	16.4255	0.000402818	0.0525764	0.000119862	0.000519361	0
35.1	134	0	0.116632	24.4787	3.92414	23.1086	26.5646	0.561385	4.68958	16.4744	0.000940729	0.0797296	0.000259203	0.00098386	0
35.2	134	0	0.00641513	15.1711	6.91498	22.3702	31.9076	1.16618	6.72297	15.5904	0.00297465	0.144103	0.000754841	0.00241892	0
35.3	134	0	0.000870038	9.68383	10.4406	20.2063	34.3912	2.21592	8.82653	13.9524	0.0117065	0.261266	0.00271868	0.00667111	0
35.4	134	0	0.00406095	11.0034	9.65982	20.6542	33.741	2.00681	8.36963	14.3023	0.0106604	0.239656	0.00247869	0.00603363	0
35.5	134	0	0.0206878	12.1884	9.22493	20.7814	33.0099	1.95115	8.12022	14.4434	0.0123103	0.23834	0.0028405	0.0064412	0
35.6	134	0	0.00832381	10.0633	10.5584	19.9367	33.8613	2.42602	8.99367	13.8177	0.0199431	0.30067	0.00455258	0.00942945	0
35.7	134	0	0.289947	18.3004	6.83203	21.5792	29.76	1.32659	6.53065	15.2015	0.00727953	0.1667	0.00170188	0.00400473	0
35.8	134	0	0.546118	23.491	5.05203	21.979	26.9877	0.869853	5.30175	15.6538	0.00314662	0.112745	0.000761889	0.00210569	0
33.2	134.1	0	8.3855	53.3466	0.595547	14.9286	9.83325	0.066043	1.23048	11.5993	6.17272e-05	0.0144155	2.00459e-05	0.000100832	0
33.3	134.1	0	17.0011	58.5114	0.202559	10.1906	5.2413	0.0198509	0.568185	8.25928	1.3191e-05	0.00573626	4.88821e-06	2.94635e-05	0
33.4	134.1	0	14.6468	60.4025	0.163917	10.5242	5.1428	0.014931	0.53172	8.56802	7.81884e-06	0.00505371	3.23209e-06	2.20116e-05	0
33.5	134.1	0	10.5306	58.753	0.269536	12.6494	6.90575	0.0257846	0.758616	10.0997	1.53021e-05	0.0076299	5.95522e-06	3.77257e-05	0
33.6	134.1	0	17.9805	62.0029	0.0815585	8.68773	3.64951	0.00673453	0.343849	7.24423	2.6814e-06	0.00298396	1.28552e-06	1.02288e-05	0
33.7	134.1	0	3.57592	50.2466	0.733127	17.7843	12.3925	0.0775011	1.55787	13.6141	5.84285e-05	0.0178253	2.0524e-05	0.000113584	0
33.8	134.1	0	0.106804	23.909	4.0735	23.1001	26.8922	0.589458	4.79821	16.4455	0.00102228	0.0827974	0.000279494	0.00104564	0
33.9	134.1	0	0.0337127	18.4844	5.75138	22.7452	29.9946	0.929211	5.9541	15.9835	0.00222008	0.119277	0.000569587	0.00186979	0
34	134.1	0	0.00821163	15.1598	7.00175	22.2907	31.8826	1.19813	6.76603	15.5387	0.00325604	0.147562	0.000817717	0.00255591	0
34.1	134.1	0	0.06786	22.978	4.19861	23.2216	27.4314	0.60393	4.91989	16.4916	0.00100211	0.0847368	0.000276807	0.0010544	0
34.2	134.1	0	1.49431	45.1255	0.989576	20.0035	15.2082	0.104989	1.98645	15.0639	7.61251e-05	0.0233054	2.71418e-05	0.000151792	0
34.3	134.1	0	2.26036	45.0348	1.11902	19.5044	15.1943	0.126703	2.05377	14.6808	0.000115611	0.025496	3.78487e-05	0.000190343	0
34.4	134.1	0	3.07631	47.8161	0.915927	18.5355	13.6717	0.101026	1.78801	14.0738	8.63696e-05	0.0214389	2.89361e-05	0.000150475	0
34.5	134.1	0	4.74516	49.4518	0.857468	17.371	12.5462	0.0970952	1.6428	13.2682	9.31087e-05	0.0200108	2.99705e-05	0.000148104	0
34.6	134.1	0	4.24112	51.1459	0.692107	17.2595	11.8347	0.0733688	1.47941	13.2568	5.6412e-05	0.0168956	1.96667e-05	0.000107993	0
34.7	134.1	0	3.72153	49.6345	0.792816	17.837	12.6638	0.0858092	1.61851	13.6268	6.98971e-05	0.0189414	2.38382e-05	0.000127108	0
34.8	134.1	0	2.36345	47.3495	0.894362	19.0308	14.0064	0.0957925	1.81035	14.4279	7.34026e-05	0.0212106	2.56161e-05	0.000140074	0
34.9	134.1	0	1.36888	41.946	1.32401	20.5974	16.8781	0.151087	2.33874	15.3657	0.000137196	0.0296056	4.499e-05	0.000225944	0
35	134.1	0	0.576438	34.9163	2.06627	22.1327	20.6813	0.254716	3.12758	16.2002	0.000283026	0.0437472	8.69322e-05	0.000396069	0
35.1	134.1	0	0.199865	27.4713	3.27236	22.9929	24.8516	0.446991	4.18251	16.514	0.000659271	0.0668417	0.000187278	0.000751023	0
35.2	134.1	0	0.0156629	17.1707	6.10789	22.7029	30.773	0.990796	6.20976	15.8986	0.00230665	0.12583	0.000594614	0.00197341	0
35.3	134.1	0	0.00146042	11.5893	8.95871	21.2088	33.7108	1.70701	7.93595	14.6744	0.00624148	0.201524	0.00150359	0.00421329	0
35.4	134.1	0	0.00216629	11.3423	9.24529	20.9884	33.7373	1.82246	8.10698	14.5252	0.00768998	0.215532	0.00182338	0.00484046	0
35.5	134.1	0	0.0140815	11.0265	9.94781	20.3266	33.4804	2.20648	8.5928	14.1055	0.0163484	0.271702	0.00374624	0.0080288	0
35.6	134.1	0	0.00796863	9.97544	10.6184	19.8961	33.892	2.44928	9.03395	13.7884	0.0203874	0.303886	0.00465242	0.00959597	0
35.7	134.1	0	0.104556	13.806	8.74277	20.8127	32.0122	1.89569	7.82615	14.5359	0.0149113	0.238631	0.0034335	0.00710025	0
33.2	134.2	0	6.12224	48.9022	0.95481	16.847	12.4918	0.114501	1.69097	12.8544	0.000135692	0.0217597	4.08624e-05	0.000183098	0
33.3	134.2	0	12.2608	56.7882	0.35101	12.5103	7.27327	0.0364811	0.845098	9.92563	2.84529e-05	0.00914752	9.87308e-06	5.45489e-05	0
33.4	134.2	0	10.5961	57.8287	0.312332	12.8838	7.27794	0.0308857	0.820364	10.2413	2.03254e-05	0.00850781	7.55679e-06	4.53954e-05	0
33.5	134.2	0	6.16115	53.5186	0.565108	15.8357	10.3036	0.0594513	1.2572	12.2849	4.57538e-05	0.0140953	1.59491e-05	8.79083e-05	0
33.6	134.2	0	9.22105	61.7159	0.165863	12.2993	6.02518	0.0140568	0.607099	9.94602	5.77458e-06	0.00552139	2.70919e-06	2.08322e-05	0
33.7	134.2	0	2.96423	51.5606	0.597912	17.8189	11.8562	0.059091	1.42668	13.7009	3.57772e-05	0.015374	1.37693e-05	8.47597e-05	0
33.8	134.2	0	0.32545	32.8778	2.21982	22.657	21.7765	0.271446	3.32703	16.4976	0.000285053	0.0465846	8.91157e-05	0.000415391	0
33.9	134.2	0	0.0380859	20.5759	4.87689	23.1235	28.8253	0.73218	5.40141	16.3251	0.00136482	0.0985851	0.000367444	0.00133342	0
34	134.2	0	0.00756561	13.5677	7.97812	21.7082	32.6416	1.47349	7.34517	15.0905	0.00524095	0.177537	0.00126746	0.00357391	0
34.1	134.2	0	0.117548	26.478	3.31927	23.246	25.4032	0.445129	4.26963	16.6525	0.000600537	0.0672813	0.000174628	0.000726749	0
34.2	134.2	0	1.26834	44.105	1.04927	20.348	15.7406	0.111748	2.07439	15.2778	8.12833e-05	0.0245185	2.89423e-05	0.00016138	0
34.3	134.2	0	1.35766	39.7986	1.61351	20.8829	18.0236	0.194818	2.60936	15.4839	0.000212516	0.0350927	6.56287e-05	0.000302788	0
34.4	134.2	0	2.41892	45.7578	1.06025	19.2848	14.8049	0.118993	1.98212	14.5476	0.000105965	0.0243414	3.49872e-05	0.000178083	0
34.5	134.2	0	4.07876	48.7597	0.891425	17.8322	13.0223	0.100344	1.70906	13.5851	9.33674e-05	0.0207745	3.03628e-05	0.000152012	0
34.6	134.2	0	4.45417	53.7001	0.516477	16.5725	10.5878	0.051286	1.25508	12.849	3.22553e-05	0.0134346	1.2214e-05	7.41409e-05	0
34.7	134.2	0	6.19694	56.3108	0.392738	15.125	9.02899	0.0379937	1.03148	11.8652	2.25162e-05	0.0106695	8.75915e-06	5.50523e-05	0
34.8	134.2	0	4.05271	56.3994	0.35377	16.0825	9.42907	0.0319224	1.0429	12.5974	1.50083e-05	0.0102631	6.52598e-06	4.5954e-05	0
34.9	134.2	0	2.06388	49.4307	0.684903	18.7977	12.9978	0.0678393	1.59075	14.349	4.05593e-05	0.017336	1.56906e-05	9.67867e-05	0
35	134.2	0	0.730027	37.5136	1.72122	21.726	19.2566	0.203373	2.79888	16.0125	0.000199446	0.0372299	6.37288e-05	0.000307647	0
35.1	134.2	0	0.115179	24.0837	4.04863	23.0779	26.7916	0.58627	4.77481	16.4371	0.00102337	0.0823883	0.000279377	0.00104244	0
35.2	134.2	0	0.0156362	15.4714	7.03863	22.1851	31.6442	1.23325	6.76753	15.4851	0.00377175	0.15167	0.000930629	0.00277565	0
35.3	134.2	0	0.00215727	11.759	8.92098	21.2072	33.5858	1.71286	7.9136	14.6831	0.00656518	0.202811	0.00157299	0.004327	0
35.4	134.2	0	0.00143944	10.0132	10.2471	20.3146	34.2205	2.16938	8.71759	14.0383	0.0116657	0.256973	0.00270692	0.00658741	0
35.5	134.2	0	0.00591966	9.47109	10.9638	19.6613	34.0678	2.58361	9.26609	13.6193	0.0229504	0.32245	0.00522819	0.010557	0
35.6	134.2	0	0.00258755	7.81687	12.2306	18.6887	34.4434	3.18051	10.2055	12.9497	0.0397697	0.417071	0.00905552	0.0163211	0
35.7	134.2	0	0.0139242	9.24154	11.2916	19.2992	33.9069	2.83312	9.58924	13.3958	0.034624	0.37195	0.00793548	0.0142242	0
35.8	134.2	0	0.295891	18.6778	6.66804	21.6506	29.573	1.27838	6.42108	15.2625	0.00668164	0.160724	0.00156656	0.00375591	0
33.2	134.3	0	4.32748	45.1769	1.29364	18.347	14.7439	0.162012	2.09934	13.8206	0.00021672	0.0286375	6.30832e-05	0.000266733	0
33.3	134.3	0	6.85077	50.187	0.845892	16.2711	11.6965	0.0996728	1.5526	12.4765	0.000112295	0.0195313	3.433e-05	0.00015765	0
33.4	134.3	0	4.71256	50.0373	0.803372	17.2674	12.2703	0.0893977	1.58534	13.2151	8.09269e-05	0.0189655	2.65696e-05	0.000134955	0
33.5	134.3	0	3.79897	47.4507	1.00406	18.2218	13.7226	0.115772	1.84105	13.8217	0.000116007	0.0229983	3.67999e-05	0.000177782	0
33.6	134.3	0	4.53191	55.3057	0.422094	16.1387	9.83406	0.0400782	1.12508	12.5907	2.20292e-05	0.0115481	8.86862e-06	5.76686e-05	0
33.7	134.3	0	2.23469	48.4438	0.782621	18.8958	13.4724	0.0806444	1.69411	14.3765	5.46124e-05	0.0191339	2.00247e-05	0.000116228	0
33.8	134.3	0	0.331877	32.8325	2.23656	22.6462	21.8047	0.274435	3.33825	16.4877	0.000291701	0.0469015	9.08479e-05	0.000421209	0
33.9	134.3	0	0.0478765	21.6859	4.52922	23.2062	28.1826	0.663788	5.16293	16.4276	0.00115301	0.0912962	0.000315226	0.00117777	0
34	134.3	0	0.0141441	16.7547	6.28943	22.6208	31.0036	1.03248	6.3232	15.8262	0.00249286	0.130196	0.000638484	0.00208888	0
34.1	134.3	0	0.507276	33.7727	2.22745	22.3005	21.3135	0.279241	3.27721	16.2745	0.000325597	0.0468052	9.85791e-05	0.000439306	0
34.2	134.3	0	1.48796	42.8696	1.23791	20.3715	16.386	0.139474	2.24168	15.2374	0.000122172	0.0279524	4.05723e-05	0.000207351	0
34.3	134.3	0	0.631329	32.0367	2.686	22.1942	22.2971	0.363068	3.6096	16.1247	0.000552403	0.0559865	0.00015564	0.000617336	0
34.4	134.3	0	2.91321	46.0645	1.08006	18.9439	14.5763	0.123824	1.96905	14.3042	0.000119581	0.0246141	3.83994e-05	0.00018838	0
34.5	134.3	0	4.64407	50.707	0.743339	17.1598	11.963	0.0809833	1.52122	13.1627	6.83702e-05	0.0178131	2.30135e-05	0.000120868	0
34.6	134.3	0	5.62559	56.2298	0.390752	15.3994	9.19157	0.0373334	1.04521	12.0695	2.11762e-05	0.0107202	8.40392e-06	5.39425e-05	0
34.7	134.3	0	9.53035	60.6338	0.20039	12.5033	6.38457	0.0177371	0.664067	10.0595	8.27939e-06	0.00625671	3.62338e-06	2.60082e-05	0
34.8	134.3	0	6.865	61.8569	0.166453	13.2501	6.52039	0.0135827	0.64933	10.6724	4.9356e-06	0.0057835	2.48451e-06	2.03205e-05	0
34.9	134.3	0	2.5978	52.0451	0.542196	17.9085	11.6719	0.0517518	1.37532	13.7929	2.80326e-05	0.0144006	1.13524e-05	7.38103e-05	0
35	134.3	0	0.57871	37.4624	1.64307	21.9168	19.26	0.188847	2.76089	16.153	0.000167488	0.0358264	5.53792e-05	0.000279619	0
35.1	134.3	0	0.125247	24.8006	3.85221	23.0985	26.3798	0.5487	4.63412	16.4804	0.000909403	0.0783068	0.000251202	0.000957991	0
35.2	134.3	0	0.0253075	17.1864	6.27955	22.5297	30.7139	1.05041	6.29135	15.7855	0.00279414	0.132149	0.000704085	0.00221571	0
35.3	134.3	0	0.0176056	13.5642	8.25123	21.4371	32.5009	1.60174	7.50091	14.9192	0.00719438	0.193781	0.00169841	0.00437356	0
35.4	134.3	0	0.00901894	11.459	9.51241	20.6821	33.4368	2.00231	8.29106	14.3447	0.0117396	0.241827	0.0027151	0.0063522	0
35.5	134.3	0	0.00357689	8.69489	11.5248	19.2622	34.3053	2.81651	9.65302	13.3369	0.027978	0.355981	0.00636008	0.0123879	0
35.6	134.3	0	0.000464996	6.11925	13.6087	17.4974	34.5944	3.97008	11.3757	12.1595	0.0708735	0.561054	0.0162454	0.0263114	0
35.7	134.3	0	0.00306667	6.92301	12.965	17.9452	34.3605	3.71372	10.9681	12.4759	0.0705649	0.53297	0.0163985	0.0255888	0
35.8	134.3	0	0.0979847	14.5719	8.26793	21.1236	31.7181	1.71809	7.50428	14.7647	0.0113245	0.213734	0.00261825	0.0057865	0
33.4	134.4	0	2.58408	38.8801	2.0219	20.124	18.3382	0.275232	2.84893	14.8831	0.000473394	0.043401	0.000129556	0.000488482	0
33.5	134.4	0	1.79245	39.434	1.77881	20.5917	18.1777	0.225788	2.70905	15.2514	0.000296527	0.0383017	8.67618e-05	0.00036847	0
33.6	134.4	0	1.67106	42.2545	1.35298	20.3256	16.6985	0.157638	2.33433	15.1749	0.000154928	0.0300743	4.94626e-05	0.000239735	0
33.7	134.4	0	0.670811	36.3925	1.86999	21.8985	19.8703	0.225442	2.94061	16.0912	0.000234883	0.0400338	7.35988e-05	0.000345464	0
33.8	134.4	0	0.164202	27.1828	3.26465	23.0964	25.0093	0.441537	4.19742	16.5756	0.000623328	0.0664915	0.000179076	0.000731441	0
33.9	134.4	0	0.06786	22.978	4.19861	23.2216	27.4314	0.60393	4.91989	16.4916	0.00100211	0.0847368	0.000276807	0.0010544	0
34	134.4	0	0.00605362	14.2348	7.47505	22.042	32.3701	1.31681	7.05243	15.335	0.00390522	0.160096	0.000967749	0.00292602	0
34.1	134.4	0	0.111108	23.7247	4.15359	23.0602	26.9976	0.606906	4.84839	16.4104	0.00109049	0.0846137	0.000295807	0.00109048	0
34.2	134.4	0	0.351706	30.7556	2.70369	22.6666	22.9979	0.3546	3.69816	16.4146	0.000470656	0.0559134	0.000137396	0.000577515	0
34.3	134.4	0	0.305481	26.8414	3.65081	22.6936	25.2183	0.530811	4.40507	16.2769	0.0009941	0.0754328	0.000267188	0.00096868	0
34.4	134.4	0	1.47786	39.8124	1.6443	20.7852	18.0084	0.200884	2.62317	15.4115	0.000229049	0.0356737	6.97869e-05	0.000315678	0
34.5	134.4	0	2.88179	46.3901	1.04235	18.9046	14.4171	0.118251	1.93253	14.289	0.000110265	0.0238978	3.58305e-05	0.000178693	0
34.6	134.4	0	4.34522	52.6794	0.581666	16.8651	11.0865	0.0592572	1.34214	13.0258	4.02737e-05	0.0147319	1.47537e-05	8.61208e-05	0
34.7	134.4	0	7.32072	58.682	0.282566	13.9955	7.73503	0.0259494	0.840918	11.1091	1.32847e-05	0.00825448	5.54159e-06	3.76802e-05	0
34.8	134.4	0	6.20688	59.6293	0.240304	14.2047	7.5859	0.0208924	0.797734	11.3067	9.02763e-06	0.00750846	4.11119e-06	3.0507e-05	0
34.9	134.4	0	2.04041	50.4652	0.606143	18.5894	12.4908	0.0582357	1.4942	14.2398	3.17726e-05	0.0158347	1.28183e-05	8.27858e-05	0
35	134.4	0	0.516355	36.8052	1.7036	22.0651	19.6115	0.196648	2.83024	16.2339	0.000175781	0.0369695	5.79628e-05	0.000291406	0
35.1	134.4	0	0.203681	27.5936	3.24753	22.986	24.7819	0.442738	4.16267	16.514	0.000649395	0.066356	0.000184729	0.000742586	0
35.2	134.4	0	0.0238807	16.6609	6.53305	22.4031	30.9925	1.11393	6.44757	15.6798	0.00316261	0.138951	0.000788899	0.00242012	0
35.3	134.4	0	0.0279956	14.6351	7.74435	21.6819	31.9483	1.46656	7.18156	15.124	0.00617728	0.178683	0.00146773	0.00386568	0
35.4	134.4	0	0.0205606	13.5768	8.29519	21.3885	32.467	1.62484	7.52708	14.8892	0.00762425	0.196903	0.00179339	0.00454008	0
35.5	134.4	0	0.00602128	9.7371	10.7524	19.8227	34.0081	2.48655	9.114	13.7305	0.020514	0.307686	0.00467854	0.00969765	0
35.6	134.4	0	0.000815375	6.73911	13.0913	17.9928	34.6199	3.62182	10.8771	12.4789	0.0539227	0.490864	0.0122874	0.0210522	0
35.7	134.4	0	0.00240665	7.34814	12.6177	18.335	34.4532	3.42209	10.5569	12.7186	0.050665	0.463875	0.0115972	0.0197378	0
35.8	134.4	0	0.0873579	14.1948	8.44233	21.0426	31.9027	1.77104	7.62031	14.6976	0.0120166	0.220364	0.00277464	0.00607062	0
33.4	134.5	0	0.957212	27.6716	4.02419	21.7745	24.6427	0.64971	4.53031	15.6584	0.00192634	0.0874989	0.00047822	0.00143049	0
33.5	134.5	0	1.3496	30.7572	3.38339	21.4516	22.8993	0.522387	4.021	15.54	0.00134771	0.0727622	0.000341549	0.00108172	0
33.6	134.5	0	0.837248	34.2712	2.35161	21.8521	21.0539	0.309182	3.30784	15.9665	0.000435529	0.0494273	0.000125111	0.000513638	0
33.7	134.5	0	0.458814	30.6295	2.85519	22.4753	23.0821	0.387157	3.78005	16.2712	0.000583971	0.0591551	0.000164906	0.000656088	0
33.8	134.5	0	0.208463	27.3981	3.31145	22.9648	24.8955	0.455242	4.20605	16.4911	0.000687724	0.0676857	0.000194193	0.000770865	0
33.9	134.5	0	0.0812075	23.1721	4.20669	23.1582	27.3178	0.609933	4.91049	16.4558	0.00104953	0.0852116	0.000287482	0.00107879	0
34	134.5	0	0.00107339	10.1988	10.0318	20.4879	34.2202	2.06889	8.57626	14.1535	0.00993539	0.243487	0.00232594	0.00590279	0
34.1	134.5	0	0.0160691	14.1099	7.87162	21.6851	32.2791	1.47709	7.26923	15.102	0.0058126	0.178994	0.00139006	0.00376408	0
34.2	134.5	0	0.0363132	16.9659	6.53646	22.3244	30.7839	1.13169	6.43203	15.6414	0.0034775	0.141058	0.000857621	0.00254872	0
34.3	134.5	0	0.048262	17.1532	6.5563	22.2555	30.6509	1.14921	6.432	15.6041	0.00375756	0.143153	0.000919084	0.00266415	0
34.4	134.5	0	0.185722	23.6917	4.40639	22.7668	27.0022	0.675282	4.97124	16.206	0.00147645	0.0915015	0.000384847	0.00130809	0
34.5	134.5	0	0.768373	33.4322	2.48099	21.9725	21.5195	0.330294	3.42287	16.0201	0.000482929	0.0519752	0.000137413	0.000554856	0
34.6	134.5	0	1.57594	41.0103	1.4974	20.5635	17.3632	0.178822	2.4793	15.2982	0.00018986	0.0328427	5.9126e-05	0.000276423	0
34.7	134.5	0	3.88651	51.491	0.650453	17.3583	11.7373	0.0673108	1.44582	13.3469	4.77052e-05	0.0161631	1.71758e-05	9.80702e-05	0
34.8	134.5	0	3.75539	53.8248	0.486097	16.8814	10.6592	0.046778	1.24327	13.0899	2.64823e-05	0.0129873	1.05114e-05	6.71469e-05	0
34.9	134.5	0	1.82775	47.5304	0.814336	19.3317	13.9641	0.0834109	1.76194	14.6662	5.48582e-05	0.0198814	2.03593e-05	0.000119631	0
35	134.5	0	0.737042	37.8879	1.66689	21.6806	19.0509	0.195185	2.74914	15.9955	0.000186034	0.0362126	6.00096e-05	0.000293525	0
35.1	134.5	0	0.0883235	21.0871	5.0283	22.8233	28.4929	0.7908	5.4386	16.1425	0.00181312	0.104309	0.00046854	0.0015626	0
35.2	134.5	0	0.0126798	13.328	8.29923	21.448	32.6593	1.59942	7.533	14.9147	0.00685337	0.192836	0.00162452	0.0042632	0
35.3	134.5	0	0.0413713	14.7544	7.81979	21.5709	31.8239	1.51183	7.22189	15.0582	0.00706389	0.184836	0.00166361	0.00420584	0
35.4	134.5	0	0.0280409	13.7379	8.29905	21.3412	32.34	1.64439	7.52771	14.8668	0.0082246	0.200057	0.00192563	0.00475302	0
35.5	134.5	0	0.0156605	11.9658	9.29816	20.7671	33.1485	1.9591	8.16291	14.4234	0.01195	0.238268	0.00276041	0.0063474	0
35.6	134.5	0	0.00409719	9.04329	11.2532	19.4691	34.2253	2.69117	9.45587	13.4796	0.0247309	0.336697	0.00562601	0.0112517	0
35.7	134.5	0	0.00732532	8.86821	11.4838	19.2195	34.1207	2.86665	9.68361	13.3253	0.0326643	0.371118	0.00745351	0.0137647	0
35.8	134.5	0	0.0582395	14.2707	8.23945	21.2524	31.9649	1.67109	7.48639	14.8341	0.00962182	0.205594	0.00223526	0.00521384	0
33.5	134.6	0	0.881096	26.9935	4.17722	21.8271	25.0249	0.681222	4.64843	15.6713	0.0020836	0.0911235	0.000515067	0.00152147	0
33.6	134.6	0	0.86378	28.98	3.59897	21.9179	23.9583	0.552045	4.24183	15.8078	0.00134318	0.0766113	0.000343583	0.00111589	0
33.7	134.6	0	0.50314	30.0494	3.03938	22.4061	23.4097	0.423626	3.9058	16.1981	0.000706331	0.063066	0.000194739	0.000742152	0
33.8	134.6	0	0.277739	26.1235	3.81672	22.7175	25.6243	0.562047	4.53098	16.2658	0.00109424	0.0789232	0.000291747	0.00104058	0
33.9	134.6	0	0.131607	24.5933	3.94116	23.0537	26.4992	0.567763	4.69007	16.4408	0.000980768	0.0802899	0.000268361	0.00100585	0
34	134.6	0	0.00255388	11.3127	9.3075	20.934	33.72	1.85269	8.14571	14.4903	0.00817396	0.219469	0.00192976	0.00503682	0
34.1	134.6	0	0.011292	12.8201	8.60566	21.2649	32.8893	1.69372	7.72188	14.775	0.00779782	0.203822	0.00183601	0.00469235	0
34.2	134.6	0	0.0169457	14.1639	7.85579	21.6877	32.2461	1.47489	7.25871	15.1061	0.00583364	0.178823	0.00139439	0.00376784	0
34.3	134.6	0	0.0177227	13.6331	8.20891	21.4628	32.4704	1.58842	7.4747	14.9387	0.00705176	0.192207	0.00166651	0.00431019	0
34.4	134.6	0	0.0251626	14.7633	7.62817	21.7682	31.9082	1.42548	7.11207	15.185	0.00567501	0.173725	0.00135594	0.00365011	0
34.5	134.6	0	0.10939	20.3952	5.41229	22.5927	28.8539	0.889019	5.66893	15.9589	0.00241244	0.11482	0.000606068	0.00188799	0
34.6	134.6	0	0.37363	27.347	3.60627	22.5747	24.9303	0.527307	4.35119	16.2125	0.00102004	0.0748247	0.000272306	0.000973972	0
34.7	134.6	0	1.15866	37.984	1.82954	21.2477	19.0112	0.226885	2.82509	15.6769	0.000267821	0.0392575	8.07717e-05	0.000359242	0
34.8	134.6	0	1.67283	44.5249	1.08514	19.9766	15.5121	0.118978	2.06918	15.015	9.62207e-05	0.0250252	3.28958e-05	0.000174756	0
34.9	134.6	0	1.71983	45.7615	0.964319	19.7324	14.8712	0.102687	1.93765	14.8874	7.58875e-05	0.0227426	2.68558e-05	0.000149006	0
35	134.6	0	0.57695	35.493	1.9638	22.0911	20.3585	0.238254	3.04139	16.1945	0.000251313	0.0418061	7.84439e-05	0.000365881	0
35.1	134.6	0	0.0342034	18.4743	5.76197	22.7369	29.9987	0.93226	5.95983	15.9776	0.00224042	0.119597	0.000574216	0.00188058	0
35.2	134.6	0	0.0180402	14.6762	7.56129	21.8574	32.0026	1.38907	7.07849	15.2381	0.00508874	0.169102	0.00122681	0.00341254	0
35.3	134.6	0	0.0138335	13.7244	8.06767	21.583	32.4744	1.53035	7.39074	15.019	0.00621374	0.184914	0.00148095	0.00396488	0
35.4	134.6	0	0.00252787	8.72187	11.4538	19.3527	34.3749	2.74817	9.57197	13.3901	0.0247815	0.342185	0.00563106	0.0113716	0
35.5	134.6	0	0.00368437	9.05335	11.2282	19.4991	34.2463	2.66936	9.42976	13.4975	0.0237881	0.332467	0.0054116	0.0109482	0
35.6	134.6	0	0.00406922	9.12692	11.1826	19.526	34.2128	2.65583	9.40265	13.5181	0.0237292	0.331056	0.00539952	0.0109069	0
35.7	134.6	0	0.0113868	9.47637	11.0767	19.4994	33.9156	2.70058	9.3994	13.5259	0.0288611	0.346777	0.00659052	0.0124065	0
35.8	134.6	0	0.0378149	12.4207	9.25503	20.6734	32.7899	2.00775	8.15345	14.3879	0.0146184	0.248895	0.0033603	0.00720231	0
35.9	134.6	0	0.315528	18.6953	6.69351	21.6107	29.5484	1.29031	6.43493	15.2365	0.00692799	0.162366	0.00162201	0.003847	0
33.5	134.7	0	0.750076	24.5076	4.88023	21.8029	26.3804	0.842924	5.15284	15.5673	0.00316614	0.109708	0.000763905	0.00207683	0
33.6	134.7	0	0.737799	27.9988	3.78312	22.0412	24.5165	0.585967	4.39388	15.8591	0.00146027	0.0805589	0.00037204	0.00119653	0
33.7	134.7	0	1.02174	30.9702	3.17897	21.7597	22.8482	0.470361	3.91239	15.7691	0.00101647	0.067271	0.000265518	0.00090639	0
33.8	134.7	0	0.806341	31.4431	2.94201	21.9886	22.6176	0.416784	3.76999	15.9522	0.0007585	0.0616238	0.000205067	0.000753161	0
33.9	134.7	0	0.27929	24.5339	4.3253	22.5907	26.5119	0.670704	4.87812	16.1161	0.00156926	0.0907095	0.000404043	0.00133521	0
34	134.7	0	0.0149037	12.224	9.10216	20.9054	33.0655	1.88353	8.03552	14.5217	0.0106794	0.228235	0.00247686	0.00585225	0
34.1	134.7	0	0.0149037	12.224	9.10216	20.9054	33.0655	1.88353	8.03552	14.5217	0.0106794	0.228235	0.00247686	0.00585225	0
34.2	134.7	0	0.0262792	14.5868	7.75034	21.6882	31.9812	1.46505	7.18642	15.1259	0.00610515	0.178397	0.00145202	0.00384082	0
34.3	134.7	0	0.0165275	13.2371	8.44471	21.3227	32.6493	1.66167	7.62123	14.8316	0.00782455	0.200846	0.0018395	0.00465484	0
34.4	134.7	0	0.0100096	11.9644	9.17163	20.9039	33.2395	1.88319	8.07493	14.5075	0.0101039	0.226874	0.00235037	0.00567824	0
34.5	134.7	0	0.0332384	14.4767	7.90337	21.5582	31.9884	1.52579	7.27762	15.0379	0.00698844	0.186043	0.00164814	0.00420222	0
34.6	134.7	0	0.134474	20.6253	5.41475	22.5216	28.7094	0.897643	5.65607	15.9199	0.00255175	0.115746	0.000636607	0.00194579	0
34.7	134.7	0	0.491136	28.7791	3.35181	22.4118	24.1212	0.483711	4.13711	16.1523	0.000909252	0.0697214	0.000244166	0.000884102	0
34.8	134.7	0	0.486064	32.966	2.36926	22.3714	21.7653	0.302368	3.39688	16.2922	0.000373115	0.0495286	0.00011113	0.000482845	0
34.9	134.7	0	0.596684	35.5847	1.96128	22.0577	20.3103	0.238316	3.03469	16.1738	0.00025311	0.0417588	7.88342e-05	0.000366621	0
35	134.7	0	0.272402	30.457	2.66054	22.8395	23.1494	0.342536	3.69543	16.5272	0.000421654	0.0549297	0.000125704	0.000545664	0
35.1	134.7	0	0.0327645	18.9215	5.5361	22.8566	29.7591	0.876955	5.82293	16.0762	0.00195222	0.113779	0.000507309	0.00171319	0
35.2	134.7	0	0.0123705	14.9144	7.28622	22.0721	31.947	1.29263	6.92251	15.3867	0.00408212	0.157989	0.00100268	0.00295523	0
35.3	134.7	0	0.0124818	13.6888	8.05714	21.6022	32.5073	1.52184	7.38565	15.0294	0.00604548	0.183757	0.00144405	0.00389948	0
35.4	134.7	0	0.0036505	10.5406	10.0022	20.4213	33.9031	2.13154	8.58559	14.1348	0.0123943	0.255352	0.00286405	0.00674932	0
35.5	134.7	0	0.0136363	12.1258	9.14501	20.8872	33.1195	1.8933	8.06183	14.5055	0.0106926	0.229184	0.00248016	0.00587109	0
35.6	134.7	0	0.00851286	10.6544	10.1051	20.269	33.6997	2.23264	8.68064	14.0501	0.015743	0.272754	0.00360906	0.00789805	0
35.7	134.7	0	0.0375734	11.2667	10.035	20.1289	33.171	2.32838	8.70003	13.9987	0.022255	0.296434	0.00510073	0.00989996	0
35.8	134.7	0	0.0644003	12.9055	9.11806	20.6716	32.4821	1.99813	8.07371	14.409	0.0157824	0.250486	0.00362769	0.00751774	0
35.9	134.7	0	0.292663	18.1896	6.88867	21.5473	29.8106	1.3446	6.56787	15.1764	0.00753883	0.168998	0.00176054	0.00410826	0
33.6	134.8	0	0.905247	25.4117	4.68888	21.6977	25.8547	0.805029	5.00045	15.5252	0.00300141	0.105335	0.000724925	0.00197516	0
33.7	134.8	0	0.853245	29.1861	3.53683	21.9338	23.8482	0.538443	4.19884	15.8268	0.00127339	0.0751067	0.000327302	0.00107575	0
33.8	134.8	0	0.836232	29.251	3.50849	21.9544	23.8159	0.531795	4.18117	15.8439	0.00123594	0.0743885	0.000318634	0.00105496	0
33.9	134.8	0	0.237499	22.6651	4.89914	22.4908	27.5503	0.795874	5.27594	15.9764	0.00218084	0.10448	0.000547168	0.00169554	0
34	134.8	0	0.0388306	15.1052	7.58953	21.7189	31.6765	1.43651	7.07898	15.1684	0.0061667	0.175728	0.00146305	0.00382087	0
34.1	134.8	0	0.0353237	14.6786	7.80479	21.6074	31.8872	1.49809	7.21506	15.0783	0.00673965	0.182854	0.00159205	0.00408585	0
34.2	134.8	0	0.0587911	17.5842	6.42161	22.2822	30.4051	1.12156	6.33966	15.6395	0.00366322	0.140204	0.000896212	0.00259762	0
34.3	134.8	0	0.0258943	14.75	7.64669	21.7527	31.9095	1.43256	7.12286	15.1744	0.00576754	0.174589	0.00137648	0.00368923	0
34.4	134.8	0	0.022336	14.1257	7.97549	21.5757	32.2154	1.52658	7.32798	15.0332	0.00659996	0.185335	0.00156392	0.00408195	0
34.5	134.8	0	0.0316949	14.2715	8.01078	21.5005	32.0876	1.55738	7.34547	14.992	0.00730265	0.189742	0.00171875	0.00434436	0
34.6	134.8	0	0.100219	20.719	5.23633	22.6962	28.6859	0.843586	5.56265	16.0417	0.00212315	0.109921	0.000539865	0.00173365	0
34.7	134.8	0	0.374883	28.6073	3.2622	22.6126	24.2208	0.459228	4.10497	16.2888	0.000778281	0.0673808	0.000213797	0.000808782	0
34.8	134.8	0	0.258001	29.8932	2.76837	22.8774	23.4698	0.360399	3.78369	16.5309	0.000458907	0.0569986	0.000135517	0.00057951	0
34.9	134.8	0	0.22117	30.0264	2.67198	22.9715	23.3795	0.341054	3.72787	16.6044	0.000403727	0.0550548	0.000121733	0.000537213	0
35	134.8	0	0.138652	25.2236	3.76435	23.077	26.1373	0.533653	4.56442	16.4824	0.000875118	0.0765949	0.00024232	0.000928377	0
35.1	134.8	0	0.0166045	16.4	6.53837	22.4594	31.17	1.10162	6.4656	15.7049	0.00293902	0.137524	0.000740249	0.00232818	0
35.2	134.8	0	0.0103741	14.9047	7.23254	22.1263	31.9763	1.27032	6.89546	15.421	0.00383346	0.155432	0.000947607	0.00284322	0
35.3	134.8	0	0.0185067	15.1458	7.28923	22.0149	31.7777	1.31095	6.91324	15.3606	0.00444939	0.160359	0.00108268	0.00310086	0
35.4	134.8	0	0.0149567	14.2133	7.78222	21.7492	32.2445	1.44627	7.21619	15.1476	0.00546856	0.175357	0.00131348	0.00361183	0
35.5	134.8	0	0.0669973	17.1069	6.71992	22.0949	30.6265	1.20952	6.51984	15.4967	0.00445354	0.1502	0.00107397	0.00296957	0
35.6	134.8	0	0.0638538	16.2358	7.15767	21.8675	31.059	1.33323	6.7958	15.3123	0.00556644	0.164422	0.00132483	0.00349013	0
35.7	134.8	0	0.160571	15.804	7.79434	21.273	31.0635	1.59265	7.18592	14.9092	0.0102067	0.199063	0.00236558	0.00526617	0
35.8	134.8	0	0.103525	14.241	8.48242	20.9787	31.841	1.79876	7.64844	14.6589	0.0129177	0.22496	0.00297945	0.00637432	0
35.9	134.8	0	0.297803	18.0696	6.95401	21.5074	29.8631	1.36603	6.61068	15.1457	0.00786711	0.171771	0.00183485	0.00423715	0
36	134.8	0	0.314154	20.0893	6.07524	21.8965	28.86	1.11099	6.0268	15.4776	0.00485082	0.140506	0.00115239	0.00296281	0
33.6	134.9	0	0.807618	24.732	4.84738	21.7533	26.2431	0.838568	5.12236	15.5405	0.00318838	0.109219	0.00076841	0.00207816	0
33.7	134.9	0	1.12	27.1429	4.27161	21.5836	24.8792	0.71448	4.68369	15.505	0.00245338	0.0948234	0.000598064	0.00168349	0
[truncated: 77,969 more rows]
